# Supplementary material for: On the natural spatio-temporal heterogeneity of South Pacific nitrous oxide
Source: Nat Commun. 2020 Jul 28;11:3672. doi: 10.1038/s41467-020-17509-6 (PMC7387477; doi:10.1038/s41467-020-17509-6)
Supplement: Supplementary file 3 — Supplementary Data 1 [file 41467_2020_17509_MOESM3_ESM.csv]

Date of N2O measurement	Time of N2O measurement	N2O (ppb)	N2O_notrend	N2O_noseason	Nino 3.4 Index	Nino3.4 shifted index	Nino 3.4 integrated index	% Oxygen Saturation at sigma 26.5	day5_latitude	day5_longitude	day5_altitude	day10_latitude	day10_longitude	day10_altitude	day15_latitude	day15_longitude	day15_altitude	day20_latitude	day20_longitude	day20_altitude	over sea (1=remains over sea; 0 = passes over land)
1/1/1996	0:00:00	NaN	NaN	NaN	-1.065060988	-0.876673891	-0.157072057	91.6572	-20.919	-162.043	1315.2	-28.701	-166.258	2023.6	-40.833	-140.651	2969.4	-43.322	-223.777	2435.8	1
1/1/1996	6:00:00	NaN	NaN	NaN	-1.064496471	-0.878044859	-0.157488178	10.3952	-10.783	-162.062	945.6	-6.488	-126.989	1415.7	-5.565	-110.712	1674.1	-11.508	-100.948	1719.4	1
1/1/1996	12:00:00	NaN	NaN	NaN	-1.063931955	-0.879415826	-0.157904298	15.2715	-6.131	-163.077	1034.4	-8.523	-123.871	1571.9	-7.214	-110.576	1781.5	-12.473	-101.35	1858.8	1
1/1/1996	18:00:00	NaN	NaN	NaN	-1.063367439	-0.880786794	-0.158320418	7.1856	-3.318	-163.456	1099.4	1.444	-117.871	1421	-7.719	-102.45	1814.8	-12.227	-99.358	1846	1
1/2/1996	0:00:00	NaN	NaN	NaN	-1.062802923	-0.882157762	-0.158736539	7.638	-2.846	-164.463	1076.9	4.98	-120.469	1542.1	-4.601	-99.15	1712.3	-8.748	-97.921	1589.5	1
1/2/1996	6:00:00	NaN	NaN	NaN	-1.062238407	-0.88352873	-0.159152659	7.9861	-2.156	-164.327	1036.9	6.177	-124.747	1519.6	-5.45	-102.973	1672.9	-10.397	-100.196	1689.9	1
1/2/1996	12:00:00	NaN	NaN	NaN	-1.061673891	-0.884899697	-0.15956878	7.8924	-2.423	-163.243	1112.4	7.151	-125.934	1382.3	-5.412	-103.585	1539.1	-10.724	-99.558	1610.9	1
1/2/1996	18:00:00	NaN	NaN	NaN	-1.061109375	-0.886270665	-0.1599849	8.4703	-4.495	-162.862	1097.2	7.194	-125.002	1357.6	-3.802	-102.554	1620	-7.817	-97.661	1632.4	1
1/3/1996	0:00:00	NaN	NaN	NaN	-1.060544859	-0.887641633	-0.16040102	8.471	-6.021	-160.955	1091.5	6.407	-124.287	1030.9	-3.414	-103.887	1356.8	-8.997	-98.667	1617.4	1
1/3/1996	6:00:00	NaN	NaN	NaN	-1.059980342	-0.889012601	-0.160817141	10.6104	-5.073	-156.621	1176.5	5.313	-122.266	1366.3	-1.579	-103.518	1398.3	-6.491	-94.581	1557.7	1
1/3/1996	12:00:00	NaN	NaN	NaN	-1.059415826	-0.890383568	-0.161233261	12.1288	-5.432	-158.841	1090.8	4.68	-124.639	1267.8	-1.896	-106.725	865.3	-9.556	-98.455	1497.7	1
1/3/1996	18:00:00	NaN	NaN	NaN	-1.05885131	-0.891754536	-0.161649381	6.601	-4.156	-156.183	950.3	-2.459	-121.845	1337.5	-7.45	-101.504	1343.2	-11.435	-94.279	1929.5	1
1/4/1996	0:00:00	NaN	NaN	NaN	-1.058286794	-0.893125504	-0.162065502	14.3328	-3.886	-153.91	1154	-7.755	-119.77	1352.1	-12.141	-100.931	1689.2	-21.224	-85.721	1754.3	1
1/4/1996	6:00:00	NaN	NaN	NaN	-1.057722278	-0.894496471	-0.162481622	11.5271	-3.793	-154.824	921.2	-7.526	-120.8	1260.7	-11.539	-100.592	1457.7	-20.354	-86.313	1727.9	1
1/4/1996	12:00:00	NaN	NaN	NaN	-1.057157762	-0.895867439	-0.162897743	8.8893	-4.072	-155.606	1087.5	-7.887	-121.587	1584.4	-10.755	-102.14	1595.3	-17.944	-89.748	2009.8	1
1/4/1996	18:00:00	NaN	NaN	NaN	-1.056593246	-0.897238407	-0.163313863	8.8893	-4.451	-156.883	1119.6	-7.968	-122.515	1239.5	-10.939	-102.862	1547.6	-18.473	-90.059	1975.9	1
1/5/1996	0:00:00	NaN	NaN	NaN	-1.05602873	-0.898609375	-0.163729983	7.9873	-4.703	-156.635	1240.6	-7.064	-123.775	1460.4	-7.158	-103.153	1660.4	-9.828	-97.169	1948.5	1
1/5/1996	6:00:00	NaN	NaN	NaN	-1.055464213	-0.899980342	-0.164146104	9.9748	-4.749	-157.555	1128.2	-6.38	-124.427	1177.1	-10.238	-103.939	1378.9	-18.107	-90.925	1933	1
1/5/1996	12:00:00	NaN	NaN	NaN	-1.054899697	-0.90135131	-0.164562224	9.45298	-4.086	-160.106	993.2	-5.69	-126.996	1539	-8.742	-104.851	1338	-15.592	-93.741	2114.2	1
1/5/1996	18:00:00	NaN	NaN	NaN	-1.054335181	-0.902722278	-0.164978345	10.2017	-3.234	-161.691	979.9	-5.445	-128.828	1589.6	-7.113	-105.938	1502.1	-10.818	-97.563	2044.6	1
1/6/1996	0:00:00	NaN	NaN	NaN	-1.053770665	-0.904093246	-0.165394465	11.567	-3.698	-162.547	696.4	-3.438	-130.743	1175.6	-6.618	-106.505	1192.1	-13.077	-95.792	1836	1
1/6/1996	6:00:00	NaN	NaN	NaN	-1.053206149	-0.905464213	-0.165810585	12.7803	-3.304	-163.848	1109.7	-4.713	-132.509	1611.9	-6.69	-107.91	1425.4	-11.23	-98.091	1923	1
1/6/1996	12:00:00	NaN	NaN	NaN	-1.052641633	-0.906835181	-0.166226706	10.2645	-2.942	-164.286	814.4	-1.089	-133.26	1307.2	-4.381	-109.326	1268.1	-10.128	-97.834	1841.5	1
1/6/1996	18:00:00	NaN	NaN	NaN	-1.052077117	-0.908206149	-0.166642826	10.0985	-3.017	-165.388	845.6	-2.892	-134.51	1654.5	-5.441	-109.801	1543.3	-8.065	-97.012	1970.5	1
1/7/1996	0:00:00	NaN	NaN	NaN	-1.051512601	-0.909577117	-0.167058946	10.3952	-3.863	-165.083	935	-1.726	-133.93	1427.2	-5.276	-110.368	1516.1	-8.641	-96.119	1788.2	1
1/7/1996	6:00:00	NaN	NaN	NaN	-1.050948084	-0.910948084	-0.167475067	22.2782	-2.486	-162.429	877.2	-2.404	-127.24	1237.7	-10.926	-109.889	1195.7	-17.451	-94.329	2001.8	1
1/7/1996	12:00:00	NaN	NaN	NaN	-1.050383568	-0.912319052	-0.167891187	30.0481	-2.26	-159.5	1017.2	-4.579	-123.479	1258.5	-15.259	-105.317	1498.5	-16.556	-86.119	1955.9	1
1/7/1996	18:00:00	NaN	NaN	NaN	-1.049819052	-0.91369002	-0.168307308	25.8414	-2.351	-158.517	1107.2	-4.073	-122.01	1644.4	-14.55	-104.879	1900.5	-16.612	-84.673	1876.8	1
1/8/1996	0:00:00	NaN	NaN	NaN	-1.049254536	-0.915060988	-0.168723428	11.1495	-2.194	-157.134	925.2	-1.638	-119.952	1387.3	-1.387	-105.65	1756.8	2.029	-94.526	1658	1
1/8/1996	6:00:00	NaN	NaN	NaN	-1.04869002	-0.916431955	-0.169139548	10.6104	-2.361	-155.627	949.1	-0.532	-119.726	1373.7	-1.227	-103.489	1648.9	2.162	-95.752	1573.1	1
1/8/1996	12:00:00	NaN	NaN	NaN	-1.048125504	-0.917802923	-0.169555669	12.0937	-2.571	-152.958	1112.1	-0.299	-118.085	1643.6	-0.971	-99.367	1706.1	4.527	-95.475	1718.6	1
1/8/1996	18:00:00	NaN	NaN	NaN	-1.047560988	-0.919173891	-0.169971789	9.4895	-3.107	-150.974	878.2	-2.99	-118.268	1201.1	-4.146	-107.715	1564.1	-2.081	-94.637	1455.1	1
1/9/1996	0:00:00	NaN	NaN	NaN	-1.046996471	-0.920544859	-0.17038791	11.0595	-2.756	-148.37	768	-3.204	-117.448	959.4	-6.06	-108.707	1342.5	-10.502	-94.777	1371.3	1
1/9/1996	6:00:00	NaN	NaN	NaN	-1.046431955	-0.921915826	-0.17080403	8.6162	-1.444	-146.278	909.1	-2.126	-114.387	1323.3	-3.533	-104.063	1496.9	-3.218	-94.732	1355.5	1
1/9/1996	12:00:00	NaN	NaN	NaN	-1.045867439	-0.923286794	-0.17122015	8.5219	-0.761	-145.553	1178.6	-2.955	-111.797	1517	-3.478	-101.153	1746.5	0.382	-95.24	1772.5	1
1/9/1996	18:00:00	NaN	NaN	NaN	-1.045302923	-0.924657762	-0.171636271	6.0717	-0.569	-146.303	946.8	-1.814	-112.219	1026.5	-6.865	-101.908	1372.8	-9.602	-95.455	1202.4	1
1/10/1996	0:00:00	NaN	NaN	NaN	-1.044738407	-0.92602873	-0.172052391	6.601	-0.461	-147.15	692.6	-1.35	-113.235	1011.6	-7.985	-101.312	1210.3	-7.966	-95.061	1190.3	1
1/10/1996	6:00:00	NaN	NaN	NaN	-1.044173891	-0.927399697	-0.172468512	9.4779	1.92	-140.404	1695.4	-2.826	-107.122	1978.2	-3.676	-97.267	1973.2	0.44	-92.934	2202.7	1
1/10/1996	12:00:00	NaN	NaN	NaN	-1.043609375	-0.928770665	-0.172884632	8.329	1.359	-146.257	1562.3	-1.7	-111.315	1770.3	-5.543	-101.298	1693.2	-2.447	-99.602	1720.2	1
1/10/1996	18:00:00	NaN	NaN	NaN	-1.043044859	-0.930141633	-0.173300752	8.7501	1.181	-149.237	1479.5	-1.202	-114.155	1837.3	-3.988	-100.188	1766.1	-1.022	-98.88	1836.3	1
1/11/1996	0:00:00	NaN	NaN	NaN	-1.042480342	-0.931512601	-0.173716873	8.329	0.992	-150.401	1513.3	-0.977	-114.026	1764.3	-5.2	-101.305	1652.2	-1.654	-100.503	1644	1
1/11/1996	6:00:00	NaN	NaN	NaN	-1.041915826	-0.932883568	-0.174132993	10.4346	-0.275	-146.409	1425	-3.196	-103.806	1529.6	-13.067	-96.443	1711.7	-24.451	-80.021	1497.3	1
1/11/1996	12:00:00	NaN	NaN	NaN	-1.04135131	-0.934254536	-0.174549113	9.3614	-0.215	-155.823	1526.7	-0.593	-119.014	1612.1	-4.936	-101.555	1734	-1.609	-99.591	1725.3	1
1/11/1996	18:00:00	NaN	NaN	NaN	-1.040786794	-0.935625504	-0.174965234	9.3614	-1.032	-158.509	1426.7	-0.72	-121.61	1504.2	-4.762	-101.957	1739	-1.885	-99.218	1760	1
1/12/1996	0:00:00	NaN	NaN	NaN	-1.040222278	-0.936996471	-0.175381354	8.9092	-1.632	-158.99	1409.5	-0.665	-120.442	1531.3	-6.109	-102.009	1719.6	-2.038	-100.333	1835.9	1
1/12/1996	6:00:00	NaN	NaN	NaN	-1.039657762	-0.938367439	-0.175797475	16.0986	-2.207	-155.657	1505.2	-5.572	-106.086	1648.7	-15.12	-96.91	1819.1	-20.85	-81.552	1576.1	1
1/12/1996	12:00:00	NaN	NaN	NaN	-1.039093246	-0.939738407	-0.176213595	16.5414	-2.971	-158.238	1287.3	-6.005	-107.526	1476.9	-16.282	-94.259	1609.1	-30.946	-76.049	1395.4	1
1/12/1996	18:00:00	NaN	NaN	NaN	-1.03852873	-0.941109375	-0.176629715	13.9417	-3.44	-159.897	1305.7	-6.027	-107.48	1486	-15.731	-95.079	1856.4	-27.41	-77.352	1428.7	1
1/13/1996	0:00:00	NaN	NaN	NaN	-1.037964213	-0.942480342	-0.177045836	10.4346	-3.873	-160.748	1211	-5.502	-107.195	1542.1	-13.604	-96.099	1554.9	-22.285	-80.947	1439.2	1
1/13/1996	6:00:00	NaN	NaN	NaN	-1.037399697	-0.94385131	-0.177461956	11.7696	-3.416	-163.361	975.5	-4.973	-109.679	1484.7	-14.934	-95.194	1576	-28.602	-76.314	1151.3	1
1/13/1996	12:00:00	NaN	NaN	NaN	-1.036835181	-0.945222278	-0.177878077	10.9714	-2.994	-165.707	1017.5	-4.134	-111.948	1454.4	-14.696	-94.851	1568.6	-29.39	-75.915	1071.4	1
1/13/1996	18:00:00	NaN	NaN	NaN	-1.036270665	-0.946593246	-0.178294197	8.8174	-2.923	-165.965	755.3	-4.262	-112.438	1628.7	-13.237	-95.734	1654.8	-27.296	-77.42	1098.2	1
1/14/1996	0:00:00	NaN	NaN	NaN	-1.035706149	-0.947964213	-0.178710317	10.4108	-3.633	-160.945	949.2	-7.031	-109.68	1324.5	-17.279	-85.012	1546.5	-18.051	-77.827	1303.5	1
1/14/1996	6:00:00	NaN	NaN	NaN	-1.035141633	-0.949335181	-0.179126438	14.7128	-3.384	-159.26	973.7	-9.105	-110.221	1500.7	-20.104	-81.931	1569	-34.691	-73.954	1034.8	1
1/14/1996	12:00:00	NaN	NaN	NaN	-1.034577117	-0.950706149	-0.179542558	17.9953	-3.068	-163.185	623.2	-8.268	-117.366	1112.7	-21.58	-81.639	1322.4	-38.145	-87.793	1543.4	1
1/14/1996	18:00:00	NaN	NaN	NaN	-1.034012601	-0.952077117	-0.179958678	7.9854	-2.878	-160.013	962.4	-4.8	-112.671	1344.6	-15.679	-88.562	1339.2	-17.158	-80.158	1363.8	1
1/15/1996	0:00:00	NaN	NaN	NaN	-1.033448084	-0.953448084	-0.180374799	14.3801	-2.524	-152.52	1374.7	2.729	-114.696	1309.2	6.731	-110.957	1715.4	3.914	-107.972	1640.5	1
1/15/1996	6:00:00	NaN	NaN	NaN	-1.032077117	-0.954577117	-0.180744184	12.1077	-2.247	-151.871	1181	2.936	-115.302	1446.8	7.684	-111.863	1669.9	9.192	-100.494	1511.7	1
1/15/1996	12:00:00	NaN	NaN	NaN	-1.030706149	-0.955706149	-0.181113569	12.0627	-2.408	-151.831	1134.3	3.142	-115.9	1378.4	7.803	-112.094	1523.7	10.867	-99.444	1588.8	1
1/15/1996	18:00:00	NaN	NaN	NaN	-1.029335181	-0.956835181	-0.181482954	9.9816	-3.126	-148.984	1272	2.241	-114.61	1283.3	8.757	-111.837	1310.7	15.461	-108.663	1066.5	1
1/16/1996	0:00:00	NaN	NaN	NaN	-1.027964213	-0.957964213	-0.181852338	6.1578	-2.794	-148.017	1265.3	2.224	-111.943	1761.5	10.958	-110.278	1484.6	17.388	-119.499	1509	1
1/16/1996	6:00:00	NaN	NaN	NaN	-1.026593246	-0.959093246	-0.182221723	6.0839	-2.215	-147.414	1255.8	2.062	-111.988	1712.3	10.74	-109.743	1484.2	17.824	-118.976	1753	1
1/16/1996	12:00:00	NaN	NaN	NaN	-1.025222278	-0.960222278	-0.182591108	7.8054	-2.32	-147.191	1299.6	0.916	-114.131	1457.2	9.256	-109.954	1357	17.954	-115.085	1601.7	1
1/16/1996	18:00:00	NaN	NaN	NaN	-1.02385131	-0.96135131	-0.182960493	12.4241	-2.819	-146.614	1255.1	-0.977	-113.793	1365.5	7.973	-106.759	1227.5	16.773	-110.737	1375.9	1
1/17/1996	0:00:00	NaN	NaN	NaN	-1.022480342	-0.962480342	-0.183329878	10.3207	-3.671	-143.686	1024.8	-5.601	-112.663	1366.1	-5.191	-97.144	1294.2	-7.207	-90.49	1232.1	1
1/17/1996	6:00:00	NaN	NaN	NaN	-1.021109375	-0.963609375	-0.183699263	6.4254	-4.137	-142.692	1075.5	-6.858	-112.475	1455.1	-8.782	-95.42	1468.5	-10.916	-89.014	1510	1
1/17/1996	12:00:00	NaN	NaN	NaN	-1.019738407	-0.964738407	-0.184068648	6.3563	-4.529	-144.619	1236.9	-6.892	-113.076	1154.4	-10.814	-94.273	1591.6	-17.352	-79.968	1278.7	1
1/17/1996	18:00:00	NaN	NaN	NaN	-1.018367439	-0.965867439	-0.184438033	6.036	-4.62	-146.975	1260.2	-6.231	-114.36	1171.3	-8.644	-96.501	1457.3	-15.361	-84.653	1385.3	1
1/18/1996	0:00:00	NaN	NaN	NaN	-1.016996471	-0.966996471	-0.184807418	5.9074	-4.65	-148.542	1153.5	-6.455	-113.827	1322.5	-9.255	-96.453	1475.1	-16.826	-81.902	1529.5	1
1/18/1996	6:00:00	NaN	NaN	NaN	-1.015625504	-0.968125504	-0.185176802	5.9074	-4.878	-151.094	1175.5	-6.658	-114.596	1290.5	-9.313	-96.595	1380	-17.815	-80.119	1496.2	1
1/18/1996	12:00:00	NaN	NaN	NaN	-1.014254536	-0.969254536	-0.185546187	6.4163	-5.54	-154.013	1184.1	-6.064	-116.111	1345.4	-7.657	-98.718	1516.2	-15.874	-83.542	1601.4	1
1/18/1996	18:00:00	NaN	NaN	NaN	-1.012883568	-0.970383568	-0.185915572	5.0518	-6.061	-156.54	1060.6	-5.781	-118.709	771.8	-8.295	-98.821	1293.2	-18.462	-80.808	1302.1	1
1/19/1996	0:00:00	NaN	NaN	NaN	-1.011512601	-0.971512601	-0.186284957	9.1311	-7.249	-158.656	833.3	-4.126	-124.178	674.8	-4.669	-102.985	1044.8	-11.673	-89.117	1420	1
1/19/1996	6:00:00	NaN	NaN	NaN	-1.010141633	-0.972641633	-0.186654342	9.7859	-8.991	-159.685	364.2	-3.827	-125.264	906	-0.878	-105.805	1303.5	-3.144	-92.881	1136.8	1
1/19/1996	12:00:00	NaN	NaN	NaN	-1.008770665	-0.973770665	-0.187023727	9.45298	-10.845	-159.369	532.7	-6.087	-130.175	954.1	-8.177	-104.319	1515.7	-19.802	-80.182	1357.7	1
1/19/1996	18:00:00	NaN	NaN	NaN	-1.007399697	-0.974899697	-0.187393112	19.3547	-12.325	-158.879	115.9	-8.487	-138.045	354.4	-12.029	-104.958	1540.4	-25.698	-75.306	1229.9	1
1/20/1996	0:00:00	NaN	NaN	NaN	-1.00602873	-0.97602873	-0.187762497	22.8178	-12.949	-159.093	0	-8.616	-141.492	143.8	-11.547	-108.677	1364	-23.934	-76.171	1234	1
1/20/1996	6:00:00	NaN	NaN	NaN	-1.004657762	-0.977157762	-0.188131882	26.8887	-15.277	-155.597	472.1	-11.327	-139.757	1152.3	-17.662	-98.944	1956.2	-32.115	-89.881	2391.9	1
1/20/1996	12:00:00	NaN	NaN	NaN	-1.003286794	-0.978286794	-0.188501267	28.2824	-13.653	-159.951	293.4	-9.238	-142.891	836	-11.418	-110.413	1590.3	-22.764	-76.879	1169.1	1
1/20/1996	18:00:00	NaN	NaN	NaN	-1.001915826	-0.979415826	-0.188870651	30.3601	-13.792	-159.509	559.6	-9.788	-143.879	1013.2	-13.126	-108.71	1879.7	-20.176	-77.25	1342.4	1
1/21/1996	0:00:00	NaN	NaN	NaN	-1.000544859	-0.980544859	-0.189240036	33.925	-12.629	-158.581	658.8	-10.653	-146.157	834.5	-12.73	-111.837	1797.8	-20.941	-77.769	1298.2	1
1/21/1996	6:00:00	NaN	NaN	NaN	-0.999173891	-0.981673891	-0.189609421	25.4919	-9.814	-158.355	803.7	-9.153	-139.802	859.1	-11.721	-109.627	1575.5	-15.867	-81.504	1485.6	1
1/21/1996	12:00:00	NaN	NaN	NaN	-0.997802923	-0.982802923	-0.189978806	20.5159	-7.808	-158.928	978	-7.331	-125.747	1314.6	-16.621	-97.12	1549	-30.76	-92.838	2157.5	1
1/21/1996	18:00:00	NaN	NaN	NaN	-0.996431955	-0.983931955	-0.190348191	17.0949	-6.453	-159.559	1125.3	-2.809	-122.341	1453.6	-12.933	-102.512	1649.4	-10.62	-86.525	1532.6	1
1/22/1996	0:00:00	NaN	NaN	NaN	-0.995060988	-0.985060988	-0.190717576	6.4163	-4.326	-158.346	1067.4	0.357	-115.619	1271.4	-7.873	-98.201	1249.4	-8.541	-90.467	1379	1
1/22/1996	6:00:00	NaN	NaN	NaN	-0.99369002	-0.98619002	-0.191086961	7.314	-3.069	-157.36	1131.2	-0.649	-114.384	1388.3	-7.181	-96.755	1368.6	-7.513	-90.11	1589.9	1
1/22/1996	12:00:00	NaN	NaN	NaN	-0.992319052	-0.987319052	-0.191456346	8.0727	-2.497	-157.647	1104.9	-0.103	-116.875	1252.8	-6.285	-96.148	1308.4	-7.364	-89.352	1562.2	1
1/22/1996	18:00:00	NaN	NaN	NaN	-0.990948084	-0.988448084	-0.191825731	8.9815	-1.001	-156.275	1167.3	-0.721	-116.531	1258.8	-5.322	-96.334	1306.6	-6.692	-89.822	1440	1
1/23/1996	0:00:00	NaN	NaN	NaN	-0.989577117	-0.989577117	-0.192195115	8.63706	0.14	-151.396	1096.2	4.639	-123.838	1169.1	-2.371	-101.823	1274.4	-5.605	-91.537	1380.4	1
1/23/1996	6:00:00	NaN	NaN	NaN	-0.988206149	-0.990706149	-0.1925645	6.3228	-2.541	-149.024	1035.2	-1.951	-108.165	1275.5	-5.09	-90.926	1439	-6.506	-88.109	1600	1
1/23/1996	12:00:00	NaN	NaN	NaN	-0.986835181	-0.991835181	-0.192933885	8.8156	-7.909	-147.007	1309.3	-1.482	-102.349	1475	0.403	-87.469	1462.7	0.695	-89.037	1561.6	1
1/23/1996	18:00:00	NaN	NaN	NaN	-0.985464213	-0.992964213	-0.19330327	6.3228	-8.034	-141.472	1118.8	-4.584	-98.545	1282.3	-5.029	-90.043	1565.7	-5.614	-88.379	1620.7	1
1/24/1996	0:00:00	NaN	NaN	NaN	-0.984093246	-0.994093246	-0.193672655	7.1718	-8.381	-139.875	1005.2	-6.074	-100.482	1088.7	-5.723	-92.38	1678.2	-5.959	-88.962	1799.4	1
1/24/1996	6:00:00	NaN	NaN	NaN	-0.982722278	-0.995222278	-0.19404204	8.1264	-8.311	-140.517	1150.3	-5.957	-103.341	1159.1	-6.278	-92.536	1580.8	-7.204	-90.21	1739.3	1
1/24/1996	12:00:00	NaN	NaN	NaN	-0.98135131	-0.99635131	-0.194411425	8.1264	-8.405	-143.48	1240.2	-5.821	-103.333	1227.3	-6.725	-92.648	1632.2	-7.476	-90.478	1910	1
1/24/1996	18:00:00	NaN	NaN	NaN	-0.979980342	-0.997480342	-0.19478081	8.1264	-8.294	-145.097	1167.6	-5.542	-105.984	1321.9	-6.721	-92.892	1557	-8.198	-90.996	1662.9	1
1/25/1996	0:00:00	NaN	NaN	NaN	-0.978609375	-0.998609375	-0.195150195	6.036	-8.23	-145.823	1019.4	-6.126	-112.096	1098.8	-8.659	-96.278	1516.9	-12.528	-89.989	1524.7	1
1/25/1996	6:00:00	NaN	NaN	NaN	-0.977238407	-0.999738407	-0.19551958	6.2862	-8.719	-147.675	188.5	-5.835	-114.635	950.8	-11.37	-96.398	1579.5	-21.935	-78.913	1635.1	1
1/25/1996	12:00:00	NaN	NaN	NaN	-0.975867439	-1.000867439	-0.195888964	9.2052	-8.512	-149.516	455.4	-5.829	-118.924	803.2	-12.229	-97.588	1597.7	-25.767	-78.194	1661.3	1
1/25/1996	18:00:00	NaN	NaN	NaN	-0.974496471	-1.001996471	-0.196258349	9.16847	-8.588	-150.675	452.9	-6.121	-119.07	816.3	-11.227	-98.845	1483	-20.776	-81.097	1457.7	1
1/26/1996	0:00:00	NaN	NaN	NaN	-0.973125504	-1.003125504	-0.196627734	7.9044	-5.926	-144.464	1269.3	-8.597	-104.12	1589.6	-7.255	-95.994	1713.9	-7.473	-91.424	1789.3	1
1/26/1996	6:00:00	NaN	NaN	NaN	-0.971754536	-1.004254536	-0.196997119	17.0853	-8.147	-151.582	0	-8.757	-125.5	746	-13.51	-100.401	1472.4	-25.657	-77.414	1394.8	1
1/26/1996	12:00:00	NaN	NaN	NaN	-0.970383568	-1.005383568	-0.197366504	19.2274	-7.852	-150.79	942.2	-10.516	-121.987	1095.1	-15.888	-98.608	1516.7	-33.316	-80.244	1976.6	1
1/26/1996	18:00:00	NaN	NaN	NaN	-0.969012601	-1.006512601	-0.197735889	28.5238	-9.121	-151.558	828.3	-12.091	-123.324	960.7	-18.691	-96.39	1519.7	-40.311	-90.845	2887.6	1
1/27/1996	0:00:00	NaN	NaN	NaN	-0.967641633	-1.007641633	-0.198105274	26.8887	-10.824	-149.768	754.9	-11.923	-120.155	1442.6	-17.376	-98.396	1580.6	-37.988	-88.473	2923.9	1
1/27/1996	6:00:00	NaN	NaN	NaN	-0.966270665	-1.008770665	-0.198474659	31.2404	-11.075	-150.314	697.2	-12.626	-120.128	1579.3	-18.153	-98.122	1639.8	-39.994	-87.482	3349.2	1
1/27/1996	12:00:00	NaN	NaN	NaN	-0.964899697	-1.009899697	-0.198844044	28.5847	-10.818	-151.778	612.6	-13.107	-120.735	1533.1	-17.89	-99.192	1785.8	-39.769	-86.204	3567.2	1
1/27/1996	18:00:00	NaN	NaN	NaN	-0.96352873	-1.01102873	-0.199213428	21.6226	-9.505	-151.891	701.4	-12.923	-118.583	1372.3	-14.427	-101.265	1434.9	-36.026	-81.809	2326.4	1
1/28/1996	0:00:00	NaN	NaN	NaN	-0.962157762	-1.012157762	-0.199582813	18.5343	-8.416	-151.542	816.4	-11.646	-112.947	1359.8	-13.215	-101.52	1522.4	-32.299	-80.772	2437	1
1/28/1996	6:00:00	NaN	NaN	NaN	-0.960786794	-1.013286794	-0.199952198	9.9748	-8.829	-152.585	833.4	-10.21	-113.45	1428.6	-10.915	-103.552	1466.4	-18.597	-83.408	1763	1
1/28/1996	12:00:00	NaN	NaN	NaN	-0.959415826	-1.014415826	-0.200321583	20.9498	-10.105	-153.876	769.5	-13.137	-119.866	1499.9	-13.989	-103.539	1692	-34.708	-81.443	2584	1
1/28/1996	18:00:00	NaN	NaN	NaN	-0.958044859	-1.015544859	-0.200690968	25.9977	-11.514	-154.579	695.8	-15.723	-122.395	1539.6	-17.597	-97.372	2012.9	-39.291	-80.247	2481.6	1
1/29/1996	0:00:00	NaN	NaN	NaN	-0.956673891	-1.016673891	-0.201060353	41.2629	-13.54	-155.847	490	-19.172	-125.472	1324.9	-21.349	-96.674	2076.9	-41.71	-79.272	2461.7	1
1/29/1996	6:00:00	NaN	NaN	NaN	-0.955302923	-1.017802923	-0.201429738	45.8848	-14.939	-157.049	427.1	-18.367	-132.436	1262.1	-20.396	-105.602	1886	-35.918	-86.699	2165.7	1
1/29/1996	12:00:00	NaN	NaN	NaN	-0.953931955	-1.018931955	-0.201799123	40.1948	-15.384	-158.089	538.4	-16.829	-138.85	1185.7	-15.054	-112.234	1655.2	-31.375	-86.033	2037.1	1
1/29/1996	18:00:00	NaN	NaN	NaN	-0.952560988	-1.020060988	-0.202168508	39.3062	-14.981	-158.659	523.5	-16.818	-140.9	933.6	-14.734	-113.486	1481.7	-30.229	-86.86	1903.2	1
1/30/1996	0:00:00	NaN	NaN	NaN	-0.95119002	-1.02119002	-0.202537893	36.8455	-14.451	-159.129	259.5	-17.719	-143.546	40.6	-13.377	-116.046	1324.1	-26.987	-87.044	1843.6	1
1/30/1996	6:00:00	NaN	NaN	NaN	-0.949819052	-1.022319052	-0.202907277	38.7233	-14.768	-159.739	258.7	-17.446	-144.637	113.8	-13.133	-117.913	1235.8	-25.881	-87.411	1558.7	1
1/30/1996	12:00:00	NaN	NaN	NaN	-0.948448084	-1.023448084	-0.203276662	36.966	-15.646	-160.774	277.8	-16.969	-145.866	489.9	-13.169	-120.076	1229.2	-24.671	-89.099	1735.9	1
1/30/1996	18:00:00	NaN	NaN	NaN	-0.947077117	-1.024577117	-0.203646047	46.6945	-17.65	-160.943	31.5	-16.214	-146.426	254.8	-16.245	-119.127	1223.9	-28.735	-91.188	1771.1	1
1/31/1996	0:00:00	NaN	NaN	NaN	-0.945706149	-1.025706149	-0.204015432	42.893	-21.158	-158.731	852.1	-11.536	-148.346	1062.1	-15.132	-120.79	1595.2	-26.29	-91.783	2003.6	1
1/31/1996	6:00:00	NaN	NaN	NaN	-0.944335181	-1.026835181	-0.204384817	26.2154	-21.649	-156.514	1001.5	-11.824	-159.732	759.5	-0.122	-134.212	1413.4	-6.768	-94.597	1221.5	1
1/31/1996	12:00:00	NaN	NaN	NaN	-0.942964213	-1.027964213	-0.204754202	21.5531	-20.62	-155.903	976.3	-18.081	-158.888	1080.8	-3.962	-149.583	1469.9	-3.17	-108.663	1342.3	1
1/31/1996	18:00:00	NaN	NaN	NaN	-0.941593246	-1.029093246	-0.205123587	28.547	-18.257	-155.476	969.1	-15.212	-161.684	812.7	0.065	-142.437	1521.7	-4.16	-98.408	1296.9	1
2/1/1996	0:00:00	NaN	NaN	NaN	-0.940222278	-1.030222278	-0.205492972	25.0275	-16.839	-154.733	592.3	-16.284	-162.388	566.2	-1.577	-140.372	1473.4	-1.696	-95.452	1441.9	1
2/1/1996	6:00:00	NaN	NaN	NaN	-0.93885131	-1.03135131	-0.205862357	28.9401	-17.142	-154.5	568.5	-24.906	-160.125	1047.8	-6.84	-153.018	1187	-5.609	-125.886	1524.8	1
2/1/1996	12:00:00	NaN	NaN	NaN	-0.937480342	-1.032480342	-0.206231741	79.487	-18.015	-154.439	609.2	-43.132	-156.26	2999	-36.821	-203.915	1135.1	-44.677	-301.96	4399.2	1
2/1/1996	18:00:00	NaN	NaN	NaN	-0.936109375	-1.033609375	-0.206601126	81.7255	-17.618	-153.886	557.5	-38.454	-155.624	2762.1	-37.264	-198.821	851.5	-56.836	-309.86	2915.4	1
2/2/1996	0:00:00	NaN	NaN	NaN	-0.934738407	-1.034738407	-0.206970511	NaN	-16.814	-153.181	258.5	-31.813	-156.77	2246.1	-51.647	-248.166	7370.4	-57.373	-353.675	7877.8	1
2/2/1996	6:00:00	NaN	NaN	NaN	-0.933367439	-1.035867439	-0.207339896	27.1008	-16.809	-152.953	455.2	-25.327	-161.005	1249.7	-6.263	-152.712	1074	-3.14	-114.569	1465.6	1
2/2/1996	12:00:00	NaN	NaN	NaN	-0.931996471	-1.036996471	-0.207709281	34.6388	-17.262	-152.784	513.2	-27.081	-160.495	1559.8	-7.08	-156.202	1150.1	-2.399	-120.303	1509.2	1
2/2/1996	18:00:00	NaN	NaN	NaN	-0.930625504	-1.038125504	-0.208078666	46.537	-16.562	-152.388	222.3	-19.622	-156.588	521.1	-13.512	-139.5	921	-5.508	-109.089	1230	1
2/3/1996	0:00:00	NaN	NaN	NaN	-0.929254536	-1.039254536	-0.208448051	16.7534	-14.353	-150.04	738.5	-12.982	-110.467	1929.1	-20.605	-83.17	2245.8	-36.275	-84.908	3122	1
2/3/1996	6:00:00	NaN	NaN	NaN	-0.927883568	-1.040383568	-0.208817436	19.3547	-13.352	-151.822	262.3	-12.587	-130.604	323.6	-12.334	-104.485	1538.8	-29.119	-83.139	1988.8	1
2/3/1996	12:00:00	NaN	NaN	NaN	-0.926512601	-1.041512601	-0.209186821	20.5023	-12.564	-152.814	615.8	-14.856	-127.531	1134.4	-11.807	-107.24	1950	-25.195	-85.396	2172.1	1
2/3/1996	18:00:00	NaN	NaN	NaN	-0.925141633	-1.042641633	-0.209556206	17.2264	-11.017	-154.557	621.9	-11.401	-133.582	159.5	-10.632	-107.476	1512.6	-24.836	-83.71	1454.9	1
2/4/1996	0:00:00	NaN	NaN	NaN	-0.923770665	-1.043770665	-0.20992559	9.96936	-8.272	-155.632	767.6	-5.779	-121.866	1334.1	-9.521	-102.57	1569.5	-21.84	-84.872	1879.8	1
2/4/1996	6:00:00	NaN	NaN	NaN	-0.922399697	-1.044899697	-0.210294975	8.061	-5.44	-154.272	1087.1	-2.976	-116.494	1352.6	-10.509	-101.936	1710.4	-21.491	-86.159	2023.5	1
2/4/1996	12:00:00	NaN	NaN	NaN	-0.92102873	-1.04602873	-0.21066436	5.4373	-4.452	-153.417	1144.9	-2.015	-111.696	896.5	-8.118	-97.218	1355	-8.733	-91.092	1610.5	1
2/4/1996	18:00:00	NaN	NaN	NaN	-0.919657762	-1.047157762	-0.211033745	6.4254	-4.997	-151.837	913.3	-2.081	-111.956	694.4	-8.803	-95.123	1200.1	-10.539	-89.317	1237.6	1
2/5/1996	0:00:00	NaN	NaN	NaN	-0.918286794	-1.048286794	-0.21140313	5.725	-6.11	-151.196	983.5	-2.846	-105.684	1375	-6.598	-88.699	1528.9	-6.162	-85.812	1206.9	1
2/5/1996	6:00:00	NaN	NaN	NaN	-0.916915826	-1.049415826	-0.211772515	7.04916	-7.297	-151.677	1030.2	-3.138	-105.641	1466.4	-2.393	-87.518	1483.3	-4.735	-83.574	1424.3	1
2/5/1996	12:00:00	NaN	NaN	NaN	-0.915544859	-1.050544859	-0.2121419	6.3228	-9.332	-152.85	765	-2.778	-115.544	1031.4	-5.902	-90.307	1498.7	-5.074	-88.635	1474.8	1
2/5/1996	18:00:00	NaN	NaN	NaN	-0.914173891	-1.051673891	-0.212511285	6.8279	-13.238	-152.897	575.5	-5.509	-122.103	1085.3	-8.96	-102.948	1615.7	-18.831	-89.406	1987.9	1
2/6/1996	0:00:00	NaN	NaN	NaN	-0.912802923	-1.052802923	-0.21288067	12.7415	-13.669	-149.093	512.2	-9.617	-120.867	1355	-11.117	-101.019	1663.4	-28.45	-83.493	2227.5	1
2/6/1996	6:00:00	NaN	NaN	NaN	-0.911431955	-1.053931955	-0.213250055	38.3772	-14.059	-150.231	89.9	-14.535	-122.426	1032.9	-29.854	-80.198	2114.2	-65.002	-145.321	4524.7	1
2/6/1996	12:00:00	NaN	NaN	NaN	-0.910060988	-1.055060988	-0.213619439	5.7358	-12.941	-150.993	138.4	-12.775	-124.642	862.9	-13.632	-86.983	1836.3	-15.343	-78.207	1272.5	1
2/6/1996	18:00:00	NaN	NaN	NaN	-0.90869002	-1.05619002	-0.213988824	4.8975	-11.796	-151.79	73.5	-11.064	-127.748	482.2	-10.933	-96.438	1554.7	-17.188	-82.337	1410.4	1
2/7/1996	0:00:00	NaN	NaN	NaN	-0.907319052	-1.057319052	-0.214358209	9.96936	-11.528	-152.564	64.2	-9.704	-130.055	592.6	-9.241	-102.435	1478.9	-22.388	-82.411	1665.5	1
2/7/1996	6:00:00	NaN	NaN	NaN	-0.905948084	-1.058448084	-0.214727594	9.5507	-11.179	-153.114	191.9	-7.645	-130.614	1228.5	-3.567	-96.941	1313	-3.981	-93.803	1573.4	1
2/7/1996	12:00:00	NaN	NaN	NaN	-0.904577117	-1.059577117	-0.215096979	9.0254	-12.005	-154.372	271.8	-10.289	-134.917	738.6	-7.905	-104.532	1534.5	-19.86	-84.085	1723.3	1
2/7/1996	18:00:00	NaN	NaN	NaN	-0.903206149	-1.060706149	-0.215466364	9.45298	-12.134	-154.663	154.8	-10.823	-135.539	484.8	-8.22	-104.384	1531	-18.965	-84.864	1716.8	1
2/8/1996	0:00:00	NaN	NaN	NaN	-0.901835181	-1.061835181	-0.215835749	7.216	-11.545	-154.698	37.1	-9.01	-134.6	870.2	-2.836	-98.891	1536.2	-4.025	-92.88	1600.8	1
2/8/1996	6:00:00	NaN	NaN	NaN	-0.900464213	-1.062964213	-0.216205134	7.203	-11.356	-155.317	248.2	-8.549	-136.039	990.9	-2.751	-99.259	1681.3	-5.277	-92.748	1605.5	1
2/8/1996	12:00:00	NaN	NaN	NaN	-0.899093246	-1.064093246	-0.216574519	11.0325	-12.328	-157.115	75.2	-10.6	-140.012	419.5	-8.101	-106.169	1532.5	-16.651	-86.86	1841.3	1
2/8/1996	18:00:00	NaN	NaN	NaN	-0.897722278	-1.065222278	-0.216943903	8.471	-12.159	-157.783	253.9	-10.275	-139.733	802.3	-3.512	-103.096	1609.9	-6.047	-95.389	1598.9	1
2/9/1996	0:00:00	NaN	NaN	NaN	-0.89635131	-1.06635131	-0.217313288	7.638	-10.443	-157.632	645	-7.694	-137.334	705.5	-4.375	-99.881	1301.4	-9.499	-94.34	1501.4	1
2/9/1996	6:00:00	NaN	NaN	NaN	-0.894980342	-1.067480342	-0.217682673	10.0398	-10.166	-158.447	941.4	-7.172	-137.146	859.8	-5.503	-98.946	1350.2	-11.213	-92.527	1698.1	1
2/9/1996	12:00:00	NaN	NaN	NaN	-0.893609375	-1.068609375	-0.218052058	9.4893	-10.017	-159.204	906.7	-7.382	-138.049	942.6	-5.709	-99.514	1471.1	-10.439	-92.986	1729.9	1
2/9/1996	18:00:00	NaN	NaN	NaN	-0.892238407	-1.069738407	-0.218421443	5.4373	-9.322	-159.818	769.1	-6.025	-124.524	1320.5	-8.857	-97.304	1775.8	-10.305	-94.72	1633.6	1
2/10/1996	0:00:00	NaN	NaN	NaN	-0.890867439	-1.070867439	-0.218790828	4.7097	-8.793	-160.347	715.4	-1.237	-112.585	1436.3	-9.248	-83.279	1438.5	-8.58	-85.75	1953.6	1
2/10/1996	6:00:00	NaN	NaN	NaN	-0.889496471	-1.071996471	-0.219160213	8.00374	-9.707	-162.638	516.1	-6.819	-131.531	1306.1	-9.222	-99.446	1751.2	-9.564	-95.72	1743	1
2/10/1996	12:00:00	NaN	NaN	NaN	-0.888125504	-1.073125504	-0.219529598	9.1311	-10.13	-165.463	748.5	-8.74	-143.458	925.9	-4.2	-102.282	1501.5	-7.591	-91.047	1775.8	1
2/10/1996	18:00:00	NaN	NaN	NaN	-0.886754536	-1.074254536	-0.219898983	8.63706	-9.706	-168.005	621.5	-8.678	-145.299	934.6	-2.41	-101.3	1751.1	-3.143	-86.824	1760.8	1
2/11/1996	0:00:00	NaN	NaN	NaN	-0.885383568	-1.075383568	-0.220268368	8.66887	-9.771	-166.796	591.6	-6.565	-136.841	1335.7	-9.74	-100.399	1378.6	-9.786	-93.206	1668	1
2/11/1996	6:00:00	NaN	NaN	NaN	-0.884012601	-1.076512601	-0.220637752	11.8867	-10.893	-164.106	789.9	-0.989	-121.228	1300.5	6.243	-93.408	1462.1	14.669	-71.942	1065.1	0
2/11/1996	12:00:00	NaN	NaN	NaN	-0.882641633	-1.077641633	-0.221007137	11.1827	-9.278	-161.228	743.7	-2.408	-119.449	1540.7	6.525	-92.999	1502.8	13.701	-72.853	930.6	0
2/11/1996	18:00:00	NaN	NaN	NaN	-0.881270665	-1.078770665	-0.221376522	5.6498	-7.246	-161.82	532.7	-1.383	-109.967	1264.8	-4.621	-86.959	1027.1	-19.153	-81.125	1706.6	1
2/12/1996	0:00:00	NaN	NaN	NaN	-0.879899697	-1.079899697	-0.221745907	NaN	-8.724	-162.877	685.6	-1.832	-115.167	1336.9	-0.661	-91.443	1355.9	-12.359	-84.897	1534.5	1
2/12/1996	6:00:00	NaN	NaN	NaN	-0.87852873	-1.08102873	-0.222115292	9.7828	-10.215	-166.343	891.2	-3.028	-128.78	1480.9	7.005	-92.404	1580.5	17.051	-66.466	1759.6	0
2/12/1996	12:00:00	NaN	NaN	NaN	-0.877157762	-1.082157762	-0.222484677	10.231	-10.409	-169.11	736.4	-3.813	-139.624	1319.1	0.476	-97.207	1559.7	-9.117	-86.252	1749.7	1
2/12/1996	18:00:00	NaN	NaN	NaN	-0.875786794	-1.083286794	-0.222854062	9.0465	-8.711	-169.97	268.6	-5.26	-144.276	931.2	-3.619	-99.258	1501.3	-14.235	-85.795	1881.9	1
2/13/1996	0:00:00	NaN	NaN	NaN	-0.874415826	-1.084415826	-0.223223447	12.8091	-9.685	-171.375	892.8	-3.041	-135.047	1669.2	5.85	-93.025	1791.6	20.415	-67.524	2166	0
2/13/1996	6:00:00	NaN	NaN	NaN	-0.873044859	-1.085544859	-0.223592832	15.7894	-7.046	-171.802	327.1	-4.841	-138.771	1330.5	4	-97.237	1653.5	12.601	-73.869	1314	0
2/13/1996	12:00:00	NaN	NaN	NaN	-0.871673891	-1.086673891	-0.223962216	6.0035	-2.694	-169.203	481.3	-0.627	-113.257	1327.6	-4.284	-88.273	1271.1	-16.428	-82.808	1721	1
2/13/1996	18:00:00	NaN	NaN	NaN	-0.870302923	-1.087802923	-0.224331601	4.8223	-0.918	-159.949	1177.8	-1.866	-104.276	1125.8	-7.704	-84.734	1136.4	-15.54	-84.585	2005.6	1
2/14/1996	0:00:00	NaN	NaN	NaN	-0.868931955	-1.088931955	-0.224700986	4.86659	-1.833	-158.108	979.6	0.303	-103.418	1412.1	-6.92	-82.932	1037.6	-16.972	-81.832	1643.2	1
2/14/1996	6:00:00	NaN	NaN	NaN	-0.867560988	-1.090060988	-0.225070371	4.7229	-1.503	-159.982	725	-2.289	-107.362	1058	-9.491	-84.659	1264.4	-18.082	-82.732	2020.1	1
2/14/1996	12:00:00	NaN	NaN	NaN	-0.86619002	-1.09119002	-0.225439756	4.8183	-0.723	-162.469	866.4	-2.045	-110.907	1109.9	-9.161	-85.803	1603.8	-16.781	-84.424	1921.7	1
2/14/1996	18:00:00	NaN	NaN	NaN	-0.864819052	-1.092319052	-0.225809141	6.4522	-0.667	-167.68	523.3	1.102	-121.674	988.5	-4.914	-89.252	867.3	-17.919	-83.982	1888	1
2/15/1996	0:00:00	NaN	NaN	NaN	-0.863448084	-1.093448084	-0.226178526	8.70694	-0.518	-164.828	814.6	0.588	-111.578	1563.1	-1.189	-82.104	1219.2	12.3	-77.542	1078.1	0
2/15/1996	6:00:00	NaN	NaN	NaN	-0.857586015	-1.093534291	-0.226396449	5.8146	-0.492	-165.919	751.1	0.052	-115.172	1456.1	-5.901	-83.908	1250.2	-14.62	-82.175	1361.1	1
2/15/1996	12:00:00	NaN	NaN	NaN	-0.851723946	-1.093620498	-0.226614372	6.14939	-0.493	-166.66	771.9	0.158	-117.637	1548	-3.676	-84.034	1221	-12.167	-81.377	1165	1
2/15/1996	18:00:00	NaN	NaN	NaN	-0.845861878	-1.093706705	-0.226832295	8.35751	-0.513	-166.097	1014.7	1.125	-117.056	1541.8	1.224	-85.118	1188.9	15.902	-67.195	1550.7	0
2/16/1996	0:00:00	NaN	NaN	NaN	-0.839999809	-1.093792912	-0.227050217	5.83459	-2.904	-176.014	603.1	0.512	-128.2	1318.9	-3.246	-85.551	1157.5	-10.979	-82.006	1202.9	1
2/16/1996	6:00:00	NaN	NaN	NaN	-0.83413774	-1.093879119	-0.22726814	65.7352	-18.757	-176.378	0	-24.733	-159.038	859.3	-19.254	-148.322	331.7	-18.84	-120.045	941.3	1
2/16/1996	12:00:00	NaN	NaN	NaN	-0.828275671	-1.093965326	-0.227486063	73.9954	-19.392	-176.08	553.8	-26.348	-158.466	1318.7	-23.718	-152.563	772.1	-27.295	-144.307	1186	1
2/16/1996	18:00:00	NaN	NaN	NaN	-0.822413602	-1.094051533	-0.227703986	80.163	-21.275	-174.868	706.9	-29.35	-153.987	1522.7	-32.341	-156.525	1453.5	-29.498	-183.113	1717.3	1
2/17/1996	0:00:00	NaN	NaN	NaN	-0.816551533	-1.09413774	-0.227921909	78.1439	-19.795	-176.47	556.3	-27.636	-157.16	1649.4	-29.384	-158.639	1413.9	-21.508	-166.361	808	1
2/17/1996	6:00:00	NaN	NaN	NaN	-0.810689464	-1.094223946	-0.228139832	11.2974	-2.033	-177.454	932.1	1.044	-136.285	1582.8	1.012	-91.387	1436.1	14.655	-69.061	1678.2	0
2/17/1996	12:00:00	NaN	NaN	NaN	-0.804827395	-1.094310153	-0.228357755	10.5992	-7.6	-182.643	774.4	-2.783	-163.236	1341.7	-1.317	-101.825	1580.7	-2.072	-85.313	1756.2	1
2/17/1996	18:00:00	NaN	NaN	NaN	-0.798965326	-1.09439636	-0.228575678	78.4873	-17.049	-178.675	499.9	-25.009	-158.308	1399.8	-30.032	-154.243	1435.8	-24.105	-165.975	893.2	1
2/18/1996	0:00:00	NaN	NaN	NaN	-0.793103257	-1.094482567	-0.228793601	60.0441	-13.081	-182.656	557	-20.847	-175.501	713.1	-16.723	-158.173	569.7	-13.436	-137.769	1054.9	1
2/18/1996	6:00:00	NaN	NaN	NaN	-0.787241188	-1.094568774	-0.229011524	15.7894	-1.685	-178.791	683	2.168	-140.364	1392.9	4.219	-97.427	1087.7	8.491	-82.495	1165.9	0
2/18/1996	12:00:00	NaN	NaN	NaN	-0.781379119	-1.094654981	-0.229229446	9.2253	-0.032	-168.396	905.8	-3.872	-124.319	1359.5	-5.805	-93.906	1153.9	-7.853	-83.536	1555.1	1
2/18/1996	18:00:00	NaN	NaN	NaN	-0.77551705	-1.094741188	-0.229447369	10.1898	0.901	-161.448	873.4	-0.217	-124.253	1218.3	-0.761	-94.005	1116	-10.332	-79.354	249.6	1
2/19/1996	0:00:00	NaN	NaN	NaN	-0.769654981	-1.094827395	-0.229665292	8.4374	-0.551	-161.112	559	1.502	-125.712	894.3	-6.512	-95.544	859	-12.408	-83.366	1352.4	1
2/19/1996	6:00:00	NaN	NaN	NaN	-0.763792912	-1.094913602	-0.229883215	12.4993	-2.105	-155.84	674.6	-0.48	-113.889	1322.8	-0.659	-92.335	1336.4	-7.483	-80.344	482.6	0
2/19/1996	12:00:00	NaN	NaN	NaN	-0.757930843	-1.094999809	-0.230101138	7.9584	-1.641	-153.723	771.3	1.117	-114.143	1274.2	-2.094	-92.886	1159.8	-15.401	-81.138	1222.2	1
2/19/1996	18:00:00	NaN	NaN	NaN	-0.752068774	-1.095086015	-0.230319061	8.0274	-1.291	-149.997	884.1	1.736	-109.826	1300.9	-1.402	-91.022	1437.2	-2.078	-79.053	0	0
2/20/1996	0:00:00	NaN	NaN	NaN	-0.746206705	-1.095172222	-0.230536984	6.8658	-1.218	-151.57	873.1	2.129	-112.353	1142.6	-3.13	-92.493	1257.1	-15.834	-79.913	1301	1
2/20/1996	6:00:00	NaN	NaN	NaN	-0.740344636	-1.095258429	-0.230754907	13.1598	-0.641	-151.922	914	3.715	-117.524	983.3	1.389	-97.708	530.7	-11.641	-82.065	1106.3	1
2/20/1996	12:00:00	NaN	NaN	NaN	-0.734482567	-1.095344636	-0.23097283	10.0448	-0.165	-151.098	1219.8	1.335	-106.011	1333.4	2.521	-88.206	1150	12.732	-74.065	774.9	0
2/20/1996	18:00:00	NaN	NaN	NaN	-0.728620498	-1.095430843	-0.231190753	8.71368	0.428	-148.486	1100.7	1.747	-106.25	1219.7	3.612	-86.543	986.2	11.057	-45.135	1215.2	0
2/21/1996	0:00:00	NaN	NaN	NaN	-0.722758429	-1.09551705	-0.231408676	11.2974	-0.962	-153.564	875.5	1.187	-109.819	1096.7	1.223	-91.225	671.9	2.764	-86.772	816.7	1
2/21/1996	6:00:00	NaN	NaN	NaN	-0.71689636	-1.095603257	-0.231626598	9.66733	-1.869	-155.906	1134	0.909	-108.276	1253.8	1.988	-87.59	1326.2	13.109	-68.711	723	0
2/21/1996	12:00:00	NaN	NaN	NaN	-0.711034291	-1.095689464	-0.231844521	9.66733	-3.472	-161.288	1016.4	0.467	-110.673	1335.8	1.28	-87.904	1507.8	11.423	-60.194	1362.3	0
2/21/1996	18:00:00	NaN	NaN	NaN	-0.705172222	-1.095775671	-0.232062444	8.668	-5.777	-163.768	702.8	-0.369	-116.401	1292.7	0.902	-90.251	1328.1	6.123	-88.67	1077.5	1
2/22/1996	0:00:00	NaN	NaN	NaN	-0.699310153	-1.095861878	-0.232280367	7.07062	-4.199	-153.151	898.8	1.011	-103.378	1171.4	-2.64	-84.747	1244.2	6.626	-84.229	1306.5	1
2/22/1996	6:00:00	NaN	NaN	NaN	-0.693448084	-1.095948084	-0.23249829	5.83459	-7.378	-152.394	870.6	-0.409	-107.043	1166.6	-3.822	-85.012	1168.2	-10.667	-81.104	1221.4	1
2/22/1996	12:00:00	NaN	NaN	NaN	-0.687586015	-1.096034291	-0.232716213	7.05596	-8.32	-156.06	892.4	0.295	-110.122	1390.7	-1.252	-86.77	1266.4	6.208	-85.875	1213	1
2/22/1996	18:00:00	NaN	NaN	NaN	-0.681723946	-1.096120498	-0.232934136	5.8861	-9.381	-155.079	395.2	-4.664	-127.163	623.6	-10.973	-90.267	1001.2	-22.062	-81.665	1577.6	1
2/23/1996	0:00:00	NaN	NaN	NaN	-0.675861878	-1.096206705	-0.233152059	9.6501	-10.188	-156.297	114	-1.318	-116.712	957.9	0.494	-91.764	865.9	0.034	-85.463	663	1
2/23/1996	6:00:00	NaN	NaN	NaN	-0.669999809	-1.096292912	-0.233369982	7.69485	-11.899	-156.447	311.2	-0.871	-116.715	1454.5	-0.789	-84.759	1547.2	4.719	-83.592	1662.1	1
2/23/1996	12:00:00	NaN	NaN	NaN	-0.66413774	-1.096379119	-0.233587905	12.5792	-13.71	-157.169	115.1	-1.069	-122.628	1235.2	1.706	-92.918	1195.8	3.601	-89.978	791.8	1
2/23/1996	18:00:00	NaN	NaN	NaN	-0.658275671	-1.096465326	-0.233805828	6.8658	-14.619	-156.937	183	-2.356	-129.901	791.9	-3.561	-92.47	1020.8	-14.931	-86.818	1399.8	1
2/24/1996	0:00:00	NaN	NaN	NaN	-0.652413602	-1.096551533	-0.23402375	8.8156	-15.878	-156.31	769.3	-1.154	-123.847	1526.5	0.074	-87.33	1541.4	6.717	-83.721	1582.6	1
2/24/1996	6:00:00	NaN	NaN	NaN	-0.646551533	-1.09663774	-0.234241673	12.5792	-16.989	-155.721	749.8	-1.003	-128.28	1500.1	1.234	-92.064	1434.8	5.445	-87.691	930.7	1
2/24/1996	12:00:00	NaN	NaN	NaN	-0.640689464	-1.096723946	-0.234459596	8.668	-15.778	-154.665	757.2	-2.149	-128.654	1391	0.123	-90.537	1471.7	2.694	-86.024	1396.8	1
2/24/1996	18:00:00	NaN	NaN	NaN	-0.634827395	-1.096810153	-0.234677519	5.4779	-13.12	-154.705	252.8	-5.338	-139.129	680.8	-9.679	-97.832	1287.6	-18.083	-81.852	1631.5	1
2/25/1996	0:00:00	NaN	NaN	NaN	-0.628965326	-1.09689636	-0.234895442	5.0193	-8.465	-159.789	650.2	-3.535	-118.481	1115	-8.244	-88.923	1153	-14.263	-85.948	1777.6	1
2/25/1996	6:00:00	NaN	NaN	NaN	-0.623103257	-1.096982567	-0.235113365	7.24503	-9.243	-162.25	677.3	-0.719	-125.097	1261.1	-2.974	-88.083	1012.4	-11.447	-84.514	1699.4	1
2/25/1996	12:00:00	NaN	NaN	NaN	-0.617241188	-1.097068774	-0.235331288	6.2865	-10.757	-159.316	626.3	-5.548	-132.881	1253.7	-2.229	-89.1	1260.8	-9.375	-85.129	1787.9	1
2/25/1996	18:00:00	NaN	NaN	NaN	-0.611379119	-1.097154981	-0.235549211	14.3489	-12.174	-159.27	305.7	-6.579	-147.641	458.4	-4.789	-115.183	828.6	-12.63	-88.626	1386.5	1
2/26/1996	0:00:00	NaN	NaN	NaN	-0.60551705	-1.097241188	-0.235767134	6.3563	-8.734	-164.024	565.3	-5.813	-125.832	967.3	-10.544	-94.924	1141.6	-16.478	-78.704	2037.8	1
2/26/1996	6:00:00	NaN	NaN	NaN	-0.599654981	-1.097327395	-0.235985057	7.3206	-8.265	-165.987	485.9	-1.54	-134.863	1199.6	-2.075	-91.004	1126.1	-10.724	-82.299	1912.8	1
2/26/1996	12:00:00	NaN	NaN	NaN	-0.593792912	-1.097413602	-0.236202979	7.9681	-6.534	-166.67	591.4	-1.758	-136.965	1198.9	-2.84	-93.705	875.5	-11.971	-82.975	1762.2	1
2/26/1996	18:00:00	NaN	NaN	NaN	-0.587930843	-1.097499809	-0.236420902	9.4296	-5.199	-168.232	41.3	-1.515	-140.064	1025.4	-0.719	-97.097	722.2	-10.474	-82.606	1424.5	1
2/27/1996	0:00:00	NaN	NaN	NaN	-0.582068774	-1.097586015	-0.236638825	4.8975	-4.47	-167.584	593.7	-4.143	-130.704	850.5	-10.378	-96.031	1133.5	-15.549	-79.687	1939.2	1
2/27/1996	6:00:00	NaN	NaN	NaN	-0.576206705	-1.097672222	-0.236856748	5.3616	-4.111	-168.28	647.1	-4.694	-131.518	1052.9	-10.54	-97.29	1361.6	-14.741	-80.663	1981.4	1
2/27/1996	12:00:00	NaN	NaN	NaN	-0.570344636	-1.097758429	-0.237074671	10.2529	-3.208	-169.387	584.6	-6.227	-130.166	900	-11.877	-99.736	1415.4	-14.758	-80.07	1789.4	1
2/27/1996	18:00:00	NaN	NaN	NaN	-0.564482567	-1.097844636	-0.237292594	7.3062	-4.233	-169.054	531.9	-5.482	-137.48	809	-10.525	-100.853	1068.2	-14.073	-82.316	1716.9	1
2/28/1996	0:00:00	NaN	NaN	NaN	-0.558620498	-1.097930843	-0.237510517	20.5023	-8.72	-166.392	109	-9.818	-143.177	786.8	-11.366	-107.824	970.9	-16.575	-80.069	1638	1
2/28/1996	6:00:00	NaN	NaN	NaN	-0.552758429	-1.09801705	-0.23772844	20.5953	-8.832	-161.935	129.1	-8.589	-126.412	892.1	-14.146	-100.896	1346.6	-36.378	-81.153	2396.8	1
2/28/1996	12:00:00	NaN	NaN	NaN	-0.54689636	-1.098103257	-0.237946363	31.8921	-9.398	-164.186	333	-8.444	-143.341	345.2	-12.657	-110.745	672.3	-20.07	-79.314	1496.5	1
2/28/1996	18:00:00	NaN	NaN	NaN	-0.541034291	-1.098189464	-0.238164286	7.5953	-7.849	-160.087	217.4	-3.147	-122.657	769.5	-13.331	-94.252	1208.9	-36.398	-80.388	2392.5	1
3/1/1996	0:00:00	NaN	NaN	NaN	-0.511723946	-1.098620498	-0.2392539	27.8617	-8.823	-166.142	0	-8.386	-153.343	518.3	-10.406	-119.915	694.9	-13.802	-89.968	1428.7	1
3/1/1996	6:00:00	NaN	NaN	NaN	-0.505861878	-1.098706705	-0.239471823	34.6821	-6.897	-165.472	108.2	-6.539	-148.641	622.6	-11.853	-114.534	914.1	-18.374	-83.651	1558.8	1
3/1/1996	12:00:00	NaN	NaN	NaN	-0.499999809	-1.098792912	-0.239689746	20.5023	-6.332	-165.035	337.5	-5.15	-146.313	973.5	-11.688	-107.876	1081.8	-18.786	-83.285	1579	1
3/1/1996	18:00:00	NaN	NaN	NaN	-0.49413774	-1.098879119	-0.239907669	9.44237	-5.536	-163.197	155	-2.055	-140.926	584.6	-9.638	-101.734	876.6	-20.49	-82.077	1529	1
3/2/1996	0:00:00	NaN	NaN	NaN	-0.488275671	-1.098965326	-0.240125592	13.4748	-5.57	-163.009	0.3	0.345	-134.951	1344.8	2.561	-95.226	1379.2	-10.182	-80.447	953	1
3/2/1996	6:00:00	NaN	NaN	NaN	-0.482413602	-1.099051533	-0.240343515	4.7259	-4.198	-155.723	891.1	-1.576	-111.676	1220	-9.81	-87.442	1240.3	-20.152	-80.473	1779.8	1
3/2/1996	12:00:00	NaN	NaN	NaN	-0.476551533	-1.09913774	-0.240561438	6.694	-5.974	-160.378	334.4	-3.2	-126.874	1192	-7.296	-93.366	1058.2	-17.818	-84.171	1718.8	1
3/2/1996	18:00:00	NaN	NaN	NaN	-0.470689464	-1.099223946	-0.24077936	6.532	-7.363	-155.837	194.4	-2.36	-116.47	913.8	-13.017	-93.015	1308.2	-27.879	-78.208	1469	1
3/3/1996	0:00:00	NaN	NaN	NaN	-0.464827395	-1.099310153	-0.240997283	8.3954	-6.733	-154.398	273.2	-2.456	-116.506	852.9	-14.355	-92.366	1431.3	-29.702	-76.456	1204.6	1
3/3/1996	6:00:00	NaN	NaN	NaN	-0.458965326	-1.09939636	-0.241215206	10.0448	-3.468	-140.768	1450.4	-0.737	-99.832	1362.6	2.697	-88.659	1230.3	-8.521	-78.889	469.8	0
3/3/1996	12:00:00	NaN	NaN	NaN	-0.453103257	-1.099482567	-0.241433129	8.3954	-4.52	-149.655	1077.6	-3.699	-110.721	1031	-14.443	-92.439	1867.6	-26.3	-79.512	1511.4	1
3/3/1996	18:00:00	NaN	NaN	NaN	-0.447241188	-1.099568774	-0.241651052	5.089	-3.749	-147.009	1214.2	-3.868	-105.808	1072.5	-7.235	-85.319	1081	-19.258	-82.404	1617	1
3/4/1996	0:00:00	NaN	NaN	NaN	-0.441379119	-1.099654981	-0.241868975	7.37576	-3.642	-144.777	1249.3	-3.553	-104.908	1407.6	-1.772	-87.461	1116.6	-14.57	-79.428	1427.8	1
3/4/1996	6:00:00	NaN	NaN	NaN	-0.43551705	-1.099741188	-0.242086898	5.43406	-3.702	-137.085	1376.3	0.923	-98.094	1481	5.118	-79.034	1150.3	12.17	-62.326	1077	0
3/4/1996	12:00:00	NaN	NaN	NaN	-0.429654981	-1.099827395	-0.242304821	6.2297	-4.562	-147.623	1053.9	-7.431	-113.044	1136.1	-9.993	-92.009	1540	-20.582	-84.364	1694.4	1
3/4/1996	18:00:00	NaN	NaN	NaN	-0.423792912	-1.099913602	-0.242522744	6.532	-6.263	-151.073	798	-6.021	-117.593	1127.1	-13.923	-93.961	1757.4	-25.643	-75.829	1417.6	1
3/5/1996	0:00:00	NaN	NaN	NaN	-0.417930843	-1.099999809	-0.242740667	16.0986	-7.941	-152.857	618.5	-5.824	-122.656	867.5	-15.091	-96.441	1690.6	-25.702	-76.311	1414.7	1
3/5/1996	6:00:00	NaN	NaN	NaN	-0.412068774	-1.100086015	-0.24295859	16.0986	-8.09	-152.843	602.4	-5.935	-124.23	749.2	-15.147	-96.822	1630.4	-26.861	-74.901	1398.4	1
3/5/1996	12:00:00	NaN	NaN	NaN	-0.406206705	-1.100172222	-0.243176512	12.9575	-8.625	-153.269	754.1	-6.676	-122.864	742.3	-14.524	-96.259	1684.6	-27.519	-74.893	1229	1
3/5/1996	18:00:00	NaN	NaN	NaN	-0.400344636	-1.100258429	-0.243394435	18.3168	-10.92	-154.327	366.5	-9.156	-134.529	262.9	-12.277	-103.588	1099.7	-18.825	-88.374	1555	1
3/6/1996	0:00:00	NaN	NaN	NaN	-0.394482567	-1.100344636	-0.243612358	22.3023	-12.664	-152.184	289.7	-10.224	-134.608	191.7	-12.408	-106.317	1116.4	-18.857	-91.518	1646.5	1
3/6/1996	6:00:00	NaN	NaN	NaN	-0.388620498	-1.100430843	-0.243830281	15.8674	-11.924	-150.944	478.5	-7.878	-129.035	1057.1	-12.864	-101.232	1568.7	-21.568	-82.493	1743.7	1
3/6/1996	12:00:00	NaN	NaN	NaN	-0.382758429	-1.10051705	-0.244048204	18.3168	-10.613	-152.099	410.5	-8.238	-131.841	904.4	-12.471	-103.536	1372.1	-20.187	-84.269	1731.8	1
3/6/1996	18:00:00	NaN	NaN	NaN	-0.37689636	-1.100603257	-0.244266127	17.0949	-8.885	-153.503	508.8	-9.303	-127.337	854.3	-12.258	-102.436	1358.4	-24.398	-78.962	1365.6	1
3/7/1996	0:00:00	NaN	NaN	NaN	-0.371034291	-1.100689464	-0.24448405	62.7563	-1.527	-138.466	1408	4.846	-100.999	1145.1	11.446	-81.3	937.8	13.114	-53.674	1743.4	0
3/7/1996	6:00:00	NaN	NaN	NaN	-0.365172222	-1.100775671	-0.244701973	NaN	-2.073	-141.494	1517.2	4.626	-103.045	1252.3	9.086	-83.372	943	12.578	-55.514	1630.1	0
3/7/1996	12:00:00	NaN	NaN	NaN	-0.359310153	-1.100861878	-0.244919896	19.3547	-5.705	-152.611	739.8	-10.709	-129.042	694.9	-12.356	-104.257	1245.4	-23.44	-77.544	1248.1	1
3/7/1996	18:00:00	NaN	NaN	NaN	-0.353448084	-1.100948084	-0.245137819	10.862	-5.123	-151.034	959.9	-1.724	-114.26	927.3	-0.727	-93.6	520.8	-4.031	-85.116	537.7	1
3/8/1996	0:00:00	NaN	NaN	NaN	-0.347586015	-1.101034291	-0.245355741	7.0811	-6.208	-150.224	765.6	-3.285	-114.872	953.7	-1.09	-89.304	847	-0.054	-84.714	1077.9	1
3/8/1996	6:00:00	NaN	NaN	NaN	-0.341723946	-1.101120498	-0.245573664	7.1718	-7.992	-150.168	857	-7.006	-118.396	1210.4	-5.897	-92.99	1093.7	-11.926	-80.973	1277.5	1
3/8/1996	12:00:00	NaN	NaN	NaN	-0.335861878	-1.101206705	-0.245791587	6.2985	-9.664	-150.757	819.8	-9.248	-120.374	1054	-9.268	-95.495	1259	-10.053	-82.381	1213.2	1
3/8/1996	18:00:00	NaN	NaN	NaN	-0.329999809	-1.101292912	-0.24600951	6.734	-11.105	-149.489	668.4	-10.63	-116.444	1232	-13.295	-90.645	1536.3	-29.484	-75.497	1472.9	1
3/9/1996	0:00:00	NaN	NaN	NaN	-0.32413774	-1.101379119	-0.246227433	9.57883	-12.513	-151.56	116.4	-13.217	-113.011	933.8	-18.507	-80.727	1541.8	-53.841	-107.836	4381.5	1
3/9/1996	6:00:00	NaN	NaN	NaN	-0.318275671	-1.101465326	-0.246445356	7.88092	-13.259	-153.049	664.3	-11.4	-121.392	1390.7	-12.266	-95.489	1758.8	-6.291	-84.769	1580.6	1
3/9/1996	12:00:00	NaN	NaN	NaN	-0.312413602	-1.101551533	-0.246663279	7.2322	-14.657	-154.092	513.3	-14.028	-118.603	1176	-15.382	-84.246	1636	-37.396	-94.828	2553.8	1
3/9/1996	18:00:00	NaN	NaN	NaN	-0.306551533	-1.10163774	-0.246881202	6.5131	-15.914	-155.346	146.1	-14.963	-127.824	465.7	-13.432	-89.723	1354.2	-34.638	-90.427	2158.5	1
3/10/1996	0:00:00	NaN	NaN	NaN	-0.300689464	-1.101723946	-0.247099125	7.427	-16.463	-155.425	536.6	-15.232	-124.23	1170	-16.039	-85.78	1661.8	-35.652	-88.81	2524.2	1
3/10/1996	6:00:00	NaN	NaN	NaN	-0.294827395	-1.101810153	-0.247317048	20.0946	-16.565	-153.237	258.9	-15.72	-122.049	917.2	-21.054	-83.715	1650.4	-48.701	-131.197	1803.3	1
3/10/1996	12:00:00	NaN	NaN	NaN	-0.288965326	-1.10189636	-0.247534971	24.0487	-16.496	-152.219	588.8	-14.487	-120.51	846.4	-21.694	-85.908	1303	-45.259	-131.182	1413.8	1
3/10/1996	18:00:00	NaN	NaN	NaN	-0.283103257	-1.101982567	-0.247752893	31.7281	-16.804	-151.505	596.7	-14.816	-117.546	1371.6	-23.049	-88.442	1832.4	-47.206	-127.705	2210.4	1
3/11/1996	0:00:00	NaN	NaN	NaN	-0.277241188	-1.102068774	-0.247970816	48.7725	-16.469	-150.88	118.9	-16.184	-117.29	1401.1	-26.645	-91.642	1738.9	-44.17	-133.178	1757.3	1
3/11/1996	6:00:00	NaN	NaN	NaN	-0.271379119	-1.102154981	-0.248188739	49.4204	-14.931	-151.53	456.1	-15.848	-118.139	1213.6	-26.212	-92.168	1772.3	-47.051	-131.013	1951.8	1
3/11/1996	12:00:00	NaN	NaN	NaN	-0.26551705	-1.102241188	-0.248406662	47.9677	-14.041	-152.808	700.8	-15.714	-120.31	1126.6	-25.325	-93.379	1553.4	-50.59	-125.084	1629.1	1
3/11/1996	18:00:00	NaN	NaN	NaN	-0.259654981	-1.102327395	-0.248624585	45.7177	-12.73	-154.506	474.4	-14.518	-122.658	1135.6	-23.646	-95.144	1680.2	-50.242	-116.939	2470.7	1
3/12/1996	0:00:00	NaN	NaN	NaN	-0.253792912	-1.102413602	-0.248842508	32.1021	-9.962	-155.627	134	-11.321	-128.7	535.9	-20.147	-92.824	1494.2	-48.784	-106.995	2032.3	1
3/12/1996	6:00:00	NaN	NaN	NaN	-0.247930843	-1.102499809	-0.249060431	6.2297	-8.604	-156.066	597.8	-9.058	-131.342	864.7	-9.31	-92.926	1238.9	-17.059	-78.591	1560.6	1
3/12/1996	12:00:00	NaN	NaN	NaN	-0.242068774	-1.102586015	-0.249278354	8.0727	-9.14	-157.852	589.5	-9.736	-134.261	1053.2	-6.65	-96.411	1001.3	-11.345	-84.012	1389.4	1
3/12/1996	18:00:00	NaN	NaN	NaN	-0.236206705	-1.102672222	-0.249496277	6.8929	-9.094	-158.544	424.5	-9.807	-135.714	1022	-6.149	-99.62	914.9	-8.375	-85.401	1061.3	1
3/13/1996	0:00:00	NaN	NaN	NaN	-0.230344636	-1.102758429	-0.2497142	4.8975	-9.072	-159.027	439.6	-10.012	-137.834	642.4	-10.581	-96.467	1047.8	-15.521	-81.163	1718.5	1
3/13/1996	6:00:00	NaN	NaN	NaN	-0.224482567	-1.102844636	-0.249932122	5.0145	-9.13	-160.318	496	-9.964	-139.306	776.9	-8.816	-99.739	863.5	-14.705	-79.197	1494.5	1
3/13/1996	12:00:00	NaN	NaN	NaN	-0.218620498	-1.102930843	-0.250150045	10.2529	-9.25	-161.244	413.2	-10.504	-140.479	637.3	-11.166	-99.105	1016.1	-19.95	-79.07	1495.5	1
3/13/1996	18:00:00	NaN	NaN	NaN	-0.212758429	-1.10301705	-0.250367968	24.2081	-9.41	-161.274	190	-11.681	-139.121	297.6	-15.721	-101.76	1423.4	-32.646	-83.569	1779.5	1
3/14/1996	0:00:00	NaN	NaN	NaN	-0.20689636	-1.103103257	-0.250585891	25.7113	-9.105	-161.738	65	-11.823	-140.165	47.1	-15.664	-103.388	1299.8	-30.929	-82.82	1981.6	1
3/14/1996	6:00:00	NaN	NaN	NaN	-0.201034291	-1.103189464	-0.250803814	23.2731	-8.984	-162.244	612.4	-11.238	-141.72	172.6	-13.388	-104.777	1426.4	-28.107	-80.382	2052.3	1
3/14/1996	12:00:00	NaN	NaN	NaN	-0.195172222	-1.103275671	-0.251021737	22.3023	-9.365	-163.88	771.8	-11.57	-143.27	290.9	-12.645	-106.703	1298.8	-26.705	-80.363	1786.1	1
3/14/1996	18:00:00	NaN	NaN	NaN	-0.189310153	-1.103361878	-0.25123966	22.8178	-9.974	-164.408	639	-11.103	-144.134	233.6	-11.652	-108.475	1125.5	-25.24	-80.108	1438.5	1
3/15/1996	0:00:00	NaN	NaN	NaN	-0.183448084	-1.103448084	-0.251457583	30.1807	-9.698	-165.932	448.7	-10.25	-145.179	88.7	-10.288	-111.171	986.4	-18.582	-80.775	1683.8	1
3/15/1996	6:00:00	NaN	NaN	NaN	-0.178206149	-1.102883568	-0.251402454	14.9215	-8.617	-167.617	681.2	-7.468	-144.701	476.6	-7.561	-112.479	760.3	-11.511	-82.29	1204.3	1
3/15/1996	12:00:00	NaN	NaN	NaN	-0.172964213	-1.102319052	-0.251347324	8.7693	-6.665	-169.958	796.6	-6.921	-137.825	1106.2	-5.509	-106.608	1045	-14.74	-83.936	1551.3	1
3/15/1996	18:00:00	NaN	NaN	NaN	-0.167722278	-1.101754536	-0.251292195	9.45298	-6.517	-173.45	766.3	-2.748	-134.225	999.1	-8.788	-104.688	1310.3	-21.273	-83.563	1594.2	1
3/16/1996	0:00:00	NaN	NaN	NaN	-0.162480342	-1.10119002	-0.251237066	9.2054	-7.799	-175.678	469.4	-1.069	-138.952	803.9	-4.855	-104.241	892.9	-14.607	-84.507	1517.5	1
3/16/1996	6:00:00	NaN	NaN	NaN	-0.157238407	-1.100625504	-0.251181937	10.2645	-9.528	-173.905	730.4	-4.771	-142.817	647.5	-4.997	-109.664	915.5	-15.167	-85.601	1677.1	1
3/16/1996	12:00:00	NaN	NaN	NaN	-0.151996471	-1.100060988	-0.251126808	11.0325	-10.438	-175.377	801.1	-3.228	-139.923	1006.2	-8.547	-106.273	1367.9	-19.409	-86.914	1746.7	1
3/16/1996	18:00:00	NaN	NaN	NaN	-0.146754536	-1.099496471	-0.251071679	14.7436	-15.883	-175.186	99.7	-3.319	-155.498	844.8	-0.462	-114	992.1	-0.043	-92.79	820.8	1
3/17/1996	0:00:00	NaN	NaN	NaN	-0.141512601	-1.098931955	-0.25101655	15.7908	-9.914	-180.246	222	1.058	-147.392	494.3	2.189	-110.195	685.6	2.282	-96.897	483.7	1
3/17/1996	6:00:00	NaN	NaN	NaN	-0.136270665	-1.098367439	-0.25096142	21.6026	-7.711	-176.481	38.3	-4.551	-145.998	397.7	-8.802	-119.037	606	-21.761	-90.776	1676.3	1
3/17/1996	12:00:00	NaN	NaN	NaN	-0.13102873	-1.097802923	-0.250906291	9.31007	-7.319	-175.702	350.4	-3.372	-139.895	977.5	-9.426	-103.214	1133.2	-21.379	-86.836	1862.6	1
3/17/1996	18:00:00	NaN	NaN	NaN	-0.125786794	-1.097238407	-0.250851162	9.31007	-7.129	-173.803	338.3	-4.708	-141.37	963.7	-9.146	-103.015	1196.2	-21.34	-87.624	1918.6	1
3/18/1996	0:00:00	NaN	NaN	NaN	-0.120544859	-1.096673891	-0.250796033	5.9074	-2.384	-167.246	516.5	-1.635	-126.278	739.2	-9.403	-96.326	1121.5	-17.428	-88.476	1759.2	1
3/18/1996	6:00:00	NaN	NaN	NaN	-0.115302923	-1.096109375	-0.250740904	2.0343	1.462	-158.48	1250.2	7.436	-119.557	1314	14.239	-98.071	820.2	15.504	-106.116	803.6	0
3/18/1996	12:00:00	NaN	NaN	NaN	-0.110060988	-1.095544859	-0.250685775	3.1026	3.611	-160.053	851.5	13.881	-124.762	1268.4	13.802	-112.626	1163	24.172	-121.237	2437	1
3/18/1996	18:00:00	NaN	NaN	NaN	-0.104819052	-1.094980342	-0.250630645	3.1049	6.841	-156.815	1228.5	13.97	-122.618	1237.2	13.027	-111.209	1123.7	17.389	-114.436	1782.8	1
3/19/1996	0:00:00	NaN	NaN	NaN	-0.099577117	-1.094415826	-0.250575516	2.0381	4.266	-154.508	1135.7	6.504	-117.487	895.9	14.149	-99.716	591.9	13.196	-104.298	1033.1	0
3/19/1996	6:00:00	NaN	NaN	NaN	-0.094335181	-1.09385131	-0.250520387	10.892	1.602	-152.699	1016.9	1.799	-122.697	1086.6	7.092	-94.254	368.8	13.691	-72.637	1022.1	0
3/19/1996	12:00:00	NaN	NaN	NaN	-0.089093246	-1.093286794	-0.250465258	13.3707	-0.028	-153.255	901.7	0.989	-124.265	1033.6	3.784	-99.036	419.7	7.52	-88.714	425.9	1
3/19/1996	18:00:00	NaN	NaN	NaN	-0.08385131	-1.092722278	-0.250410129	5.245	-1.561	-150.547	907.6	-3.241	-122.797	893.9	-12.676	-92.183	1015.2	-16.939	-82.925	1562	1
3/20/1996	0:00:00	NaN	NaN	NaN	-0.078609375	-1.092157762	-0.250355	12.5386	-0.301	-157.16	454.4	2.37	-126.682	770.5	7.719	-98.207	635	10.799	-90.304	384.8	0
3/20/1996	6:00:00	NaN	NaN	NaN	-0.073367439	-1.091593246	-0.250299871	7.638	-0.782	-149.115	986.5	-4.506	-117.597	1213.5	-4.282	-99.274	1206.6	-12.595	-86.978	1590.6	1
3/20/1996	12:00:00	NaN	NaN	NaN	-0.068125504	-1.09102873	-0.250244741	8.5219	-0.029	-148.704	953.5	-3.36	-118.353	1068	-3.481	-101.997	892.1	-14.355	-86.694	1648.1	1
3/20/1996	18:00:00	NaN	NaN	NaN	-0.062883568	-1.090464213	-0.250189612	13.1858	0.786	-147.36	1150.1	1.274	-119.879	1396.4	6.792	-95.578	635	11.903	-69.666	757.5	0
3/21/1996	0:00:00	NaN	NaN	NaN	-0.057641633	-1.089899697	-0.250134483	NaN	0.838	-147.397	1071.6	9.919	-114.376	1157.8	23.752	-97.048	83.6	25.125	-89.675	287	0
3/21/1996	6:00:00	NaN	NaN	NaN	-0.052399697	-1.089335181	-0.250079354	12.5826	-1.797	-146.885	1071	5.243	-121.832	1366.4	6.448	-94.388	812.9	10.889	-74.174	886.3	0
3/21/1996	12:00:00	NaN	NaN	NaN	-0.047157762	-1.088770665	-0.250024225	16.8463	-2.624	-148.273	1211.1	4.191	-123.365	1399.7	5.741	-97.603	931.6	8.527	-79.644	946.2	0
3/21/1996	18:00:00	NaN	NaN	NaN	-0.041915826	-1.088206149	-0.249969096	18.1584	-2.961	-149.703	1152.9	3.645	-124.293	1485.5	5.409	-99.409	590.6	6.77	-82.306	768.8	1
3/22/1996	0:00:00	NaN	NaN	NaN	-0.036673891	-1.087641633	-0.249913967	18.5816	-3.694	-151.604	1031.2	3.648	-125.811	1401.2	5.543	-100.668	686.5	8.492	-81.615	783.4	0
3/22/1996	6:00:00	NaN	NaN	NaN	-0.031431955	-1.087077117	-0.249858837	18.0463	-4.866	-153.867	1008.8	2.12	-127.443	1413	5.35	-103.461	728.3	12.671	-85.057	467.1	0
3/22/1996	12:00:00	NaN	NaN	NaN	-0.02619002	-1.086512601	-0.249803708	15.4454	-6.141	-155.585	1033	1.455	-126.941	1507.3	4.005	-100.349	1201.7	3.136	-88.457	1075.4	1
3/22/1996	18:00:00	NaN	NaN	NaN	-0.020948084	-1.085948084	-0.249748579	16.2173	-7.513	-156.786	854.3	1.037	-128.783	1339.1	4.002	-103.629	974.5	5.124	-85.581	911.3	1
3/23/1996	0:00:00	NaN	NaN	NaN	-0.015706149	-1.085383568	-0.24969345	15.8784	-9.42	-157.649	403.3	-0.519	-129.293	1352.7	3.257	-104.698	1056.3	4.705	-86.371	970.5	1
3/23/1996	6:00:00	NaN	NaN	NaN	-0.010464213	-1.084819052	-0.249638321	9.0254	-8.624	-154.304	727.2	-6.469	-132.772	905.7	-7.277	-104.211	1202.2	-11.502	-82.98	1321.5	1
3/23/1996	12:00:00	NaN	NaN	NaN	-0.005222278	-1.084254536	-0.249583192	11.1919	-6.835	-150.816	691	-7.329	-139.075	898.7	-6.864	-111.682	1190.3	-14.376	-88.632	1596.3	1
3/23/1996	18:00:00	NaN	NaN	NaN	1.97E-05	-1.08369002	-0.249528062	19.0634	-7.705	-151.272	521.4	-7.775	-143.222	404.4	-8.198	-123.146	293.5	-17.202	-91.934	1375.4	1
3/24/1996	0:00:00	NaN	NaN	NaN	0.005261593	-1.083125504	-0.249472933	16.4256	-8.971	-151.761	761.8	-8.217	-142.453	1129.4	-5.319	-117.25	1240.1	-12.961	-90.101	1414.4	1
3/24/1996	6:00:00	NaN	NaN	NaN	0.010503529	-1.082560988	-0.249417804	18.6115	-11.728	-154.046	872.7	-8.148	-145.439	998.5	-4.648	-121.216	1248.7	-11.928	-90.45	1429.4	1
3/24/1996	12:00:00	NaN	NaN	NaN	0.015745464	-1.081996471	-0.249362675	52.9253	-14.743	-152.3	806.1	-17.05	-125.244	1464	-27.157	-91.317	1720	-30.601	-102.636	1689.1	1
3/24/1996	18:00:00	NaN	NaN	NaN	0.020987399	-1.081431955	-0.249307546	8.8893	-15.463	-147.954	873.7	-10.071	-131.939	1189.6	-10.86	-102.404	1088.3	-10.443	-85.495	1287.1	1
3/25/1996	0:00:00	NaN	NaN	NaN	0.026229335	-1.080867439	-0.249252417	90.7398	-14.649	-133.209	1326.4	-22.801	-108	1881.8	-40.153	-117.166	2839.1	-39.675	-232.225	907.9	1
3/25/1996	6:00:00	NaN	NaN	NaN	0.03147127	-1.080302923	-0.249197288	73.9813	-16.259	-133.232	957.8	-26.832	-112.319	1465.9	-24.294	-138.849	1358.6	-14.422	-123.493	1680.8	1
3/25/1996	12:00:00	NaN	NaN	NaN	0.036713206	-1.079738407	-0.249142158	76.2936	-16.139	-130.891	943.3	-26.625	-111.674	1443.9	-27.723	-144.281	1071.4	-23.016	-136.282	1054.8	1
3/25/1996	18:00:00	NaN	NaN	NaN	0.041955141	-1.079173891	-0.249087029	87.8507	-15.579	-130.383	1085.8	-22.149	-109.693	1711.5	-38.766	-112.577	2646.4	-44.803	-218.616	834.2	1
3/26/1996	0:00:00	NaN	NaN	NaN	0.047197077	-1.078609375	-0.2490319	70.0619	-14.91	-129.844	1114.5	-19.314	-108.763	1597.5	-30.639	-95.319	2135	-58.79	-211.611	3396	1
3/26/1996	6:00:00	NaN	NaN	NaN	0.052439012	-1.078044859	-0.248976771	24.9164	-13.923	-130.999	1165.3	-16.923	-108.586	1698.7	-23.733	-83.248	1858.3	-39.929	-104.727	2527.5	1
3/26/1996	12:00:00	NaN	NaN	NaN	0.057680948	-1.077480342	-0.248921642	16.983	-13.41	-132.956	1226.7	-15.28	-108.599	1721.9	-17.57	-91.091	2036.1	-37.542	-95.335	2541.2	1
3/26/1996	18:00:00	NaN	NaN	NaN	0.062922883	-1.076915826	-0.248866513	11.7696	-12.931	-133.858	1135.4	-14.415	-108.352	1709.7	-14.43	-95.555	1792.5	-23.647	-74.941	1416	1
3/27/1996	0:00:00	NaN	NaN	NaN	0.068164819	-1.07635131	-0.248811383	48.7725	-13.931	-134.053	1078.4	-18.516	-108.963	1704.3	-26.812	-91.335	1867	-34.068	-135.908	2286.4	1
3/27/1996	6:00:00	NaN	NaN	NaN	0.073406754	-1.075786794	-0.248756254	69.9744	-14.327	-134.698	1160.2	-19.64	-108.631	1829.8	-28.023	-100.525	2011	-60.774	-188.043	2700.3	1
3/27/1996	12:00:00	NaN	NaN	NaN	0.07864869	-1.075222278	-0.248701125	77.8341	-15.829	-137.219	937.3	-20.698	-110.077	1706.2	-31.961	-113.58	1938.7	-29.234	-115.917	1893.8	1
3/27/1996	18:00:00	NaN	NaN	NaN	0.083890625	-1.074657762	-0.248645996	67.4067	-15.751	-136.815	970.9	-20.03	-108.036	1822.9	-27.062	-101.208	2154.7	-63.875	-162.127	3495.9	1
3/28/1996	0:00:00	NaN	NaN	NaN	0.089132561	-1.074093246	-0.248590867	20.0946	-14.238	-132.595	1364.3	-19.075	-102.375	2082.8	-21.107	-83.807	2120	-34.381	-94.682	2545	1
3/28/1996	6:00:00	NaN	NaN	NaN	0.094374496	-1.07352873	-0.248535738	15.5987	-13.836	-133.186	1389.6	-17.804	-102.602	2028.9	-19.458	-85.326	2085.3	-36.448	-88.019	2417.3	1
3/28/1996	12:00:00	NaN	NaN	NaN	0.099616432	-1.072964213	-0.248480609	18.1335	-15.504	-133.657	1170	-21.624	-101.279	2119	-22.076	-80.586	2116.5	-58.549	-145.664	3461.4	1
3/28/1996	18:00:00	NaN	NaN	NaN	0.104858367	-1.072399697	-0.248425479	21.2873	-15.608	-134.827	958.4	-21.859	-101.602	2021.6	-23.47	-80.399	2009.7	-52.645	-165.427	3807.5	1
3/29/1996	0:00:00	NaN	NaN	NaN	0.110100303	-1.071835181	-0.24837035	16.1581	-15.953	-136.498	739.8	-22.111	-103.769	1949.3	-20.365	-82.792	2004.8	-51.895	-128.352	4065.6	1
3/29/1996	6:00:00	NaN	NaN	NaN	0.115342238	-1.071270665	-0.248315221	20.9545	-15.634	-136.669	753.7	-22.207	-103.523	1996.3	-22.306	-81.055	2042.4	-55.099	-157.159	3324.6	1
3/29/1996	12:00:00	NaN	NaN	NaN	0.120584174	-1.070706149	-0.248260092	61.0601	-16.821	-138.886	877	-21.592	-110.428	1734.4	-24.549	-105.051	1716.1	-41.179	-120.678	2754.3	1
3/29/1996	18:00:00	NaN	NaN	NaN	0.125826109	-1.070141633	-0.248204963	71.3765	-16.617	-139.564	625.9	-20.914	-112.615	1566.6	-26.085	-109.037	1449.8	-35.971	-119.989	1906.1	1
3/30/1996	0:00:00	NaN	NaN	NaN	0.131068045	-1.069577117	-0.248149834	15.5519	-13.6	-138.156	1063.1	-18.674	-104.822	1852.8	-19.377	-84.006	1883.4	-52.981	-124.491	3781.6	1
3/30/1996	6:00:00	NaN	NaN	NaN	0.13630998	-1.069012601	-0.248094704	24.3375	-12.809	-139.074	1142.3	-13.873	-110.086	1821.7	-16.145	-99.057	1927.5	-21.707	-78.255	1592.4	1
3/30/1996	12:00:00	NaN	NaN	NaN	0.141551916	-1.068448084	-0.248039575	23.1859	-13.234	-139.736	1219.5	-13.272	-111.287	1712.5	-15.484	-100.541	1961.2	-20.929	-79.55	1640.6	1
3/30/1996	18:00:00	NaN	NaN	NaN	0.146793851	-1.067883568	-0.247984446	23.102	-13.541	-140.509	1268.5	-12.251	-112.745	1714.7	-14.43	-102.919	1859	-20.304	-82.468	1768.2	1
3/31/1996	0:00:00	NaN	NaN	NaN	0.152035787	-1.067319052	-0.247929317	23.102	-13.905	-140.684	1272.8	-12.15	-113.163	1722.4	-14.299	-102.458	1800	-19.961	-83.23	1905.3	1
3/31/1996	6:00:00	NaN	NaN	NaN	0.157277722	-1.066754536	-0.247874188	20.6906	-14.921	-142.233	1137.4	-15.66	-111.691	1849.8	-17.548	-94.724	2141.5	-18.83	-79.718	2000.1	1
3/31/1996	12:00:00	NaN	NaN	NaN	0.162519658	-1.06619002	-0.247819059	26.8887	-14.955	-142.873	1249.9	-14.149	-113.85	1795.8	-17.493	-98.331	2179.9	-20.78	-81.079	1828.4	1
3/31/1996	18:00:00	NaN	NaN	NaN	0.167761593	-1.065625504	-0.24776393	20.6906	-15.04	-143.671	960	-15.162	-112.4	1712.2	-17.376	-94.07	1934.1	-23.178	-79.157	1708.2	1
4/1/1996	0:00:00	NaN	NaN	NaN	0.173003529	-1.065060988	-0.2477088	16.983	-15.2	-144.915	769.9	-15.65	-111.526	1690.1	-17.413	-91.58	1962.8	-29.439	-81.587	2644.8	1
4/1/1996	6:00:00	NaN	NaN	NaN	0.178245464	-1.064496471	-0.247653671	19.7938	-15.583	-146.36	805.6	-16.044	-112.472	1719.8	-18.681	-89.11	1968.9	-31.514	-80.959	2269.8	1
4/1/1996	12:00:00	NaN	NaN	NaN	0.183487399	-1.063931955	-0.247598542	21.7772	-16.03	-148.456	672.9	-16.399	-113.9	1648.1	-19.157	-88.586	1882.8	-36.479	-85.046	2476.4	1
4/1/1996	18:00:00	NaN	NaN	NaN	0.188729335	-1.063367439	-0.247543413	19.1976	-15.798	-148.071	587.1	-17.003	-110.973	1507.4	-25.261	-78.505	1327.1	-34.827	-101.754	2610.4	1
4/2/1996	0:00:00	NaN	NaN	NaN	0.19397127	-1.062802923	-0.247488284	20.3154	-17.201	-150.755	206.7	-17.391	-114.475	1375.6	-24.577	-79.584	1216.3	-32.9	-100.314	2031.2	1
4/2/1996	6:00:00	NaN	NaN	NaN	0.199213206	-1.062238407	-0.247433155	19.7552	-18.533	-152.916	580.9	-17.346	-118.521	1448.1	-20.809	-85.069	1652.1	-35.875	-90.417	2798.6	1
4/2/1996	12:00:00	NaN	NaN	NaN	0.204455141	-1.061673891	-0.247378025	35.4265	-19.378	-154.45	416.3	-18.928	-124.793	999.9	-21.382	-93.615	1984.8	-33.467	-88.661	2493.2	1
4/2/1996	18:00:00	NaN	NaN	NaN	0.209697077	-1.061109375	-0.247322896	23.4502	-19.592	-154.679	291.1	-18.507	-124.753	1022.9	-21.673	-88.714	1911.2	-30.991	-93.182	2150.3	1
4/3/1996	0:00:00	NaN	NaN	NaN	0.214939012	-1.060544859	-0.247267767	20.0946	-18.106	-151.587	756.3	-17.237	-115.062	1609.1	-21.366	-83.222	1677.4	-33.223	-88.491	2953.4	1
4/3/1996	6:00:00	NaN	NaN	NaN	0.220180948	-1.059980342	-0.247212638	39.3475	-19.641	-151.27	163.9	-18.952	-115.504	1369.9	-27.843	-83.825	1996.6	-35.585	-97.693	2049.6	1
4/3/1996	12:00:00	NaN	NaN	NaN	0.225422883	-1.059415826	-0.247157509	27.357	-21.514	-150.451	460.2	-22.056	-124.592	706.1	-22.838	-88.098	1436.5	-31.731	-95.123	957.6	1
4/3/1996	18:00:00	NaN	NaN	NaN	0.230664819	-1.05885131	-0.24710238	35.4109	-23.148	-150.816	640.8	-21.312	-126.343	680.6	-21.763	-92.749	1438.9	-31.029	-92.438	1253.7	1
4/4/1996	0:00:00	NaN	NaN	NaN	0.235906754	-1.058286794	-0.247047251	28.546	-20.339	-150.661	359.5	-20.148	-118.551	1614.3	-23.373	-85.341	2043.1	-33.826	-92.258	1865.5	1
4/4/1996	6:00:00	NaN	NaN	NaN	0.24114869	-1.057722278	-0.246992121	26.3067	-22.441	-152.303	817.9	-19.234	-126.569	1053.7	-21.843	-89.359	1729.2	-33.365	-91.498	1573.8	1
4/4/1996	12:00:00	NaN	NaN	NaN	0.246390625	-1.057157762	-0.246936992	NaN	-29.625	-151.283	2126.9	-52.446	-218.148	6739.9	-59.653	-35.307	8584.2	-36.893	-226.27	5481.6	1
4/4/1996	18:00:00	NaN	NaN	NaN	0.251632561	-1.056593246	-0.246881863	NaN	-25.726	-152.57	1665	-52.922	-195.596	3732	-51.454	-307.082	4922.7	-43.766	-58.05	3608.9	1
4/5/1996	0:00:00	NaN	NaN	NaN	0.256874496	-1.05602873	-0.246826734	NaN	-25.597	-151.795	1539.7	-53.116	-191.745	4457.6	-50.18	-260.833	4118.5	-59.47	-342.222	3715.8	1
4/5/1996	6:00:00	NaN	NaN	NaN	0.262116432	-1.055464213	-0.246771605	96.0503	-26.037	-151.499	1789	-54.034	-189.476	5842.9	-39.871	-282.382	5228.5	-38.828	-352.329	3267.1	1
4/5/1996	12:00:00	NaN	NaN	NaN	0.267358367	-1.054899697	-0.246716476	101.993	-30.015	-144.784	2410.8	-34.297	-168.02	2903.3	-43.475	-232.586	1754.6	-56.077	-294.068	2142.8	0
4/5/1996	18:00:00	NaN	NaN	NaN	0.272600303	-1.054335181	-0.246661346	NaN	-27.266	-149.168	2425.5	-54.061	-177.703	5900.2	-44.157	-356.306	4360	-35.68	-42.031	3653	1
4/6/1996	0:00:00	NaN	NaN	NaN	0.277842238	-1.053770665	-0.246606217	NaN	-23.164	-148.72	1666.6	-44.182	-169.803	4262.9	-50.678	-273.222	5433	-50.545	-106.878	6861.9	0
4/6/1996	6:00:00	NaN	NaN	NaN	0.283084174	-1.053206149	-0.246551088	28.5847	-21.265	-146.781	993.9	-18.152	-137.586	1042.4	-17.836	-99.923	1678.8	-36.927	-87.339	1965.2	1
4/6/1996	12:00:00	NaN	NaN	NaN	0.288326109	-1.052641633	-0.246495959	NaN	-22.311	-145.199	1343.7	-33.373	-157.855	2668.2	-47.202	-220.775	2115.9	-47.784	-266.238	2513.4	0
4/6/1996	18:00:00	NaN	NaN	NaN	0.293568045	-1.052077117	-0.24644083	49.8782	-20.544	-144.258	1130.7	-21.445	-148.666	657.1	-19.093	-111.98	1548.1	-34.532	-82.352	1729.2	1
4/7/1996	0:00:00	NaN	NaN	NaN	0.29880998	-1.051512601	-0.246385701	48.5048	-19.66	-143.746	958.6	-21.4	-148.623	558.5	-18.998	-112.65	1337.4	-34.433	-83.249	1656.8	1
4/7/1996	6:00:00	NaN	NaN	NaN	0.304051916	-1.050948084	-0.246330572	6.2297	-9.432	-146.906	817.6	-5.109	-119.244	1376.3	-9.241	-92.579	1096.8	-9.995	-88.366	1783.8	1
4/7/1996	12:00:00	NaN	NaN	NaN	0.309293851	-1.050383568	-0.246275442	6.3404	-13.094	-147.614	869	-7.966	-127.12	1207.7	-7.394	-100.7	813.4	-7.625	-89.616	1324.6	1
4/7/1996	18:00:00	NaN	NaN	NaN	0.314535787	-1.049819052	-0.246220313	67.6727	-21.349	-138.706	1372	-28.287	-147.341	1159.5	-21.575	-127.925	613	-26.418	-126.249	994.6	1
4/8/1996	0:00:00	NaN	NaN	NaN	0.319777722	-1.049254536	-0.246165184	NaN	-19.984	-138.359	1446	-31.934	-149.131	2246.9	-52.755	-233.789	4249.9	-37.831	-316.529	1406.4	1
4/8/1996	6:00:00	NaN	NaN	NaN	0.325019658	-1.04869002	-0.246110055	76.6146	-23.281	-136.303	1692.3	-33.157	-141.46	1664.6	-29	-147.393	1449.7	-36.277	-181.058	1551	1
4/8/1996	12:00:00	NaN	NaN	NaN	0.330261593	-1.048125504	-0.246054926	100.653	-24.042	-135.406	1802.2	-51.875	-160.305	5897.2	-39.021	-256.815	3980.7	-40.83	-12.802	2659.7	1
4/8/1996	18:00:00	NaN	NaN	NaN	0.335503529	-1.047560988	-0.245999797	NaN	-26.315	-134.014	1982	-48.672	-238.088	4191.3	-45.644	-323.975	5514.1	-57.724	-129.902	7936.2	0
4/9/1996	0:00:00	NaN	NaN	NaN	0.340745464	-1.046996471	-0.245944667	87.1211	-24.753	-133.895	2072.9	-46.89	-231.817	4828.7	-26.311	-292.047	3243	-25.035	-284.474	3101.8	1
4/9/1996	6:00:00	NaN	NaN	NaN	0.345987399	-1.046431955	-0.245889538	NaN	-25.504	-133.37	2163.4	-42.86	-204.472	2075.9	-36.441	-214.602	546.8	-30.515	-216.177	2400.4	0
4/9/1996	12:00:00	NaN	NaN	NaN	0.351229335	-1.045867439	-0.245834409	88.7892	-33.434	-130.608	3193.5	-42.999	-227.276	5237.3	-36.802	-350.301	1833.3	-42.678	-35.164	2229.9	1
4/9/1996	18:00:00	NaN	NaN	NaN	0.35647127	-1.045302923	-0.24577928	NaN	-34.6	-129.443	3052.8	-44.943	-215.399	3513.8	-60.301	-309.116	3290.3	-37.514	-38.063	1550.4	1
4/10/1996	0:00:00	NaN	NaN	NaN	0.361713206	-1.044738407	-0.245724151	NaN	-30.282	-131.02	2688.3	-44.293	-217.067	4691.2	-53.456	-295.834	3504.6	-35.615	-13.793	3244	1
4/10/1996	6:00:00	NaN	NaN	NaN	0.366955141	-1.044173891	-0.245669022	96.9928	-27.902	-130.943	2204.3	-46.379	-210.421	4573.4	-36.635	-284.034	2640.9	-25.422	-285.572	1928.9	1
4/10/1996	12:00:00	NaN	NaN	NaN	0.372197077	-1.043609375	-0.245613893	98.238	-32.625	-128.924	2419.4	-46.063	-201.56	2144.6	-37.338	-250.726	3632.2	-62.177	-62.097	7070.3	0
4/10/1996	18:00:00	NaN	NaN	NaN	0.377439012	-1.043044859	-0.245558763	NaN	-33.56	-129.294	2353.7	-47.231	-178.791	1420.5	-50.795	-229.572	3629.2	-68.074	-320.466	7102.4	1
4/11/1996	0:00:00	NaN	NaN	NaN	0.382680948	-1.042480342	-0.245503634	NaN	-24.212	-132.222	2043.8	-48.991	-202.883	6088	-52.9	-354.361	6542.9	-43.71	-140.046	3954.6	0
4/11/1996	6:00:00	NaN	NaN	NaN	0.387922883	-1.041915826	-0.245448505	NaN	-26.367	-132.297	2149.8	-54.747	-195.918	2606.8	-67.638	-298.226	3770.8	-70.72	-38.306	5735	1
4/11/1996	12:00:00	NaN	NaN	NaN	0.393164819	-1.04135131	-0.245393376	NaN	-28.43	-132.189	2417.7	-52.924	-174.728	2369.6	-69.295	-287.086	3750	-57.944	-42.585	1961.9	1
4/11/1996	18:00:00	NaN	NaN	NaN	0.398406754	-1.040786794	-0.245338247	NaN	-27.487	-132.458	2462.5	-54.91	-172.458	2629.7	-63.197	-270.7	2482.4	-61.127	-357.83	4160	1
4/12/1996	0:00:00	NaN	NaN	NaN	0.40364869	-1.040222278	-0.245283118	NaN	-26.791	-130.032	2039.7	-53.778	-168.266	2542.3	-54.475	-266.8	1932.4	-26.984	-284.491	222.8	1
4/12/1996	6:00:00	NaN	NaN	NaN	0.408890625	-1.039657762	-0.245227989	NaN	-28.814	-127.169	1882.8	-54.192	-163.078	2185.5	-77.707	-296.785	3673.6	-87.442	-283.486	3277.3	1
4/12/1996	12:00:00	NaN	NaN	NaN	0.414132561	-1.039093246	-0.245172859	96.9597	-26.497	-128.441	1670.9	-66.326	-174.222	2487.2	-36.899	-229.728	1666.3	-40.652	-267.501	2055.7	1
4/12/1996	18:00:00	NaN	NaN	NaN	0.419374496	-1.03852873	-0.24511773	99.0301	-25.256	-129.828	1485.4	-67.004	-165.575	3030.4	-38.756	-230.423	2291.5	-58.903	-322.683	6842.4	0
4/13/1996	0:00:00	NaN	NaN	NaN	0.424616432	-1.037964213	-0.245062601	98.9322	-24.499	-132.123	1424.1	-66.921	-153.036	3525.1	-38.74	-227.008	2380.1	-62.163	-316.523	7255.8	0
4/13/1996	6:00:00	NaN	NaN	NaN	0.429858367	-1.037399697	-0.245007472	100.064	-24.336	-133.886	1435.9	-66.505	-141.547	4030.5	-42.255	-220.567	2179.8	-40.139	-272.457	2398.6	0
4/13/1996	12:00:00	NaN	NaN	NaN	0.435100303	-1.036835181	-0.244952343	101.35	-24.442	-135.125	1364.4	-65.819	-130.836	4959.6	-42.546	-238.178	2545.8	-30.909	-294.455	0	1
4/13/1996	18:00:00	NaN	NaN	NaN	0.440342238	-1.036270665	-0.244897214	NaN	-24.633	-139.526	1378.2	-60.74	-125.981	4801.4	-46.214	-222.508	2324.1	-48.245	-14.648	5824.7	1
4/14/1996	0:00:00	NaN	NaN	NaN	0.445584174	-1.035706149	-0.244842084	100.993	-24.883	-144.042	1422.2	-56.555	-121.665	4894.6	-45.415	-219.436	2260.7	-47.448	-10.758	4131	1
4/14/1996	6:00:00	NaN	NaN	NaN	0.450826109	-1.035141633	-0.244786955	98.7023	-23.922	-148.015	1354.3	-51.962	-119.625	4965	-40.41	-213.902	2096.4	-59.758	-263.722	7117.6	0
4/14/1996	12:00:00	NaN	NaN	NaN	0.456068045	-1.034577117	-0.244731826	NaN	-18.751	-153.519	1315.8	-36.891	-127.381	4224	-51.749	-232.169	5256.1	-41.379	-309.111	7261.8	1
4/14/1996	18:00:00	NaN	NaN	NaN	0.46130998	-1.034012601	-0.244676697	10.8711	-8.543	-158.947	75.1	-12.384	-139.028	760.8	-9.972	-106.963	1026.2	-18.182	-82.58	1430.1	1
4/15/1996	0:00:00	NaN	NaN	NaN	0.466551916	-1.033448084	-0.244621568	21.1712	-7.703	-160.409	139.2	-9.359	-147.652	269.6	-5.753	-125.99	738.7	-7.073	-93.656	1218.1	1
4/15/1996	6:00:00	NaN	NaN	NaN	0.466801916	-1.032031418	-0.24442777	15.1337	-6.994	-163.967	369.3	-2.869	-154.042	634	6.803	-118.408	1011.6	13.915	-102.789	1158.2	1
4/15/1996	12:00:00	NaN	NaN	NaN	0.467051916	-1.030614751	-0.244233972	3.1355	-6.506	-163.801	357.7	0.739	-152.975	669	13.717	-124.35	1457.4	13.279	-111.555	1012.3	1
4/15/1996	18:00:00	NaN	NaN	NaN	0.467301916	-1.029198084	-0.244040174	6.438	-6.264	-160.9	276.6	1.333	-152.016	375.9	16.183	-124.325	1383.7	27.365	-136.41	2287.7	1
4/16/1996	0:00:00	NaN	NaN	NaN	0.467551916	-1.027781418	-0.243846376	3.1464	-6.168	-155.529	191.4	5.308	-145.195	481.6	16.13	-120.851	1474.5	29.349	-131.383	2467.8	1
4/16/1996	6:00:00	NaN	NaN	NaN	0.467801916	-1.026364751	-0.243652578	2.9979	-6.596	-155.215	158.2	4.083	-146.67	530.6	13.71	-121.879	1473.4	11.759	-113.198	1350.9	1
4/16/1996	12:00:00	NaN	NaN	NaN	0.468051916	-1.024948084	-0.24345878	1.874	-7.224	-154.693	341.2	2.916	-147.902	567.3	14.274	-121.513	1396.4	21.305	-118.788	1771.5	1
4/16/1996	18:00:00	NaN	NaN	NaN	0.468301916	-1.023531418	-0.243264982	4.6963	-8.757	-155.892	262	2.006	-149.319	793.1	11.607	-121.288	1206.6	12.491	-113.39	1156.3	1
4/17/1996	0:00:00	NaN	NaN	NaN	0.468551916	-1.022114751	-0.243071184	22.6956	-11.709	-156.478	100	-2.965	-155.669	618.1	3.19	-124.866	732.5	15.084	-112.07	1214.8	1
4/17/1996	6:00:00	NaN	NaN	NaN	0.468801916	-1.020698084	-0.242877387	NaN	-15.375	-156.324	278.5	-20.87	-138.215	1289.8	-64.579	-162.181	4644.4	-41.36	-271.104	5537.8	1
4/17/1996	12:00:00	NaN	NaN	NaN	0.469051916	-1.019281418	-0.242683589	NaN	-16.733	-155.289	510.1	-22.049	-138.49	1411.8	-70.33	-173.453	5038.9	-51.164	-245.09	3012.9	1
4/17/1996	18:00:00	NaN	NaN	NaN	0.469301916	-1.017864751	-0.242489791	20.4034	-13.447	-142.57	281	-12.835	-110.695	575.5	-24.926	-78.813	1697	-60.14	-211.868	6229	1
4/18/1996	0:00:00	NaN	NaN	NaN	0.469551916	-1.016448084	-0.242295993	60.1589	-14.16	-140.948	133.3	-16.967	-105.466	1315.8	-37.026	-80.531	3666	-75.632	-275.974	2995.9	1
4/18/1996	6:00:00	NaN	NaN	NaN	0.469801916	-1.015031418	-0.242102195	NaN	-15.452	-129.827	1286	-20.555	-104.277	1862.1	-41.806	-73.602	4538	-75.7	-263.595	3464.9	0
4/18/1996	12:00:00	NaN	NaN	NaN	0.470051916	-1.013614751	-0.241908397	40.2643	-15.464	-131.515	1298.6	-20.694	-105.613	1930.4	-39.333	-75.986	4240.2	-71.942	-253.129	3864.2	0
4/18/1996	18:00:00	NaN	NaN	NaN	0.470301916	-1.012198084	-0.241714599	18.2331	-18.66	-138.152	388.6	-21.7	-111.428	1411.1	-19.855	-86.877	1731.1	-57.353	-224.476	5679.9	1
4/19/1996	0:00:00	NaN	NaN	NaN	0.470551916	-1.010781418	-0.241520801	50.7387	-19.949	-130.978	1056.8	-26.765	-113.642	1802.8	-19.521	-110.626	1705	-34.247	-82.686	2154.9	1
4/19/1996	6:00:00	NaN	NaN	NaN	0.470801916	-1.009364751	-0.241327003	NaN	-20.692	-129.862	1309.2	-30.532	-118.978	2452.4	-43.768	-187.115	5376.4	-53.709	-235.812	4788	1
4/19/1996	12:00:00	NaN	NaN	NaN	0.471051916	-1.007948084	-0.241133205	23.53	-19.514	-139.921	528	-22.472	-112.813	1553.1	-18.496	-92.807	1883.3	-55.365	-182.024	4568	1
4/19/1996	18:00:00	NaN	NaN	NaN	0.471301916	-1.006531418	-0.240939407	26.8887	-20.672	-144.106	375.5	-21.005	-117.999	1205.2	-17.421	-98.911	1752.2	-39.319	-113.464	2005.2	1
4/20/1996	0:00:00	NaN	NaN	NaN	0.471551916	-1.005114751	-0.240745609	36.6721	-20.768	-141.402	507.8	-22.241	-116.947	1378.7	-18.352	-102.427	1824.8	-36.38	-100.866	1679.2	1
4/20/1996	6:00:00	NaN	NaN	NaN	0.471801916	-1.003698084	-0.240551811	73.6634	-20.212	-137.572	1063.3	-26.542	-117.437	1846.9	-27.09	-123.502	2260	-43.057	-210.1	5171.5	1
4/20/1996	12:00:00	NaN	NaN	NaN	0.472051916	-1.002281418	-0.240358013	44.7119	-21.149	-143.493	606.8	-22.847	-117.989	1379.2	-19.288	-106.242	1787.2	-34.312	-89.42	2146	1
4/20/1996	18:00:00	NaN	NaN	NaN	0.472301916	-1.000864751	-0.240164216	16.5414	-23.242	-145.998	295	-20.882	-125.894	437.6	-16.361	-94.931	1345.7	-63.742	-95.795	5641	1
4/21/1996	0:00:00	NaN	NaN	NaN	0.472551916	-0.999448084	-0.239970418	59.2725	-21.026	-144.203	588.2	-24.322	-119.198	1534	-21.945	-116.681	1483.8	-20.538	-83.822	1951.2	1
4/21/1996	6:00:00	NaN	NaN	NaN	0.472801916	-0.998031418	-0.23977662	24.3375	-24.224	-148.173	322.8	-20.839	-128.199	378.7	-16.537	-99.949	1259.9	-56.51	-93.273	5098.5	1
4/21/1996	12:00:00	NaN	NaN	NaN	0.473051916	-0.996614751	-0.239582822	31.5336	-24.734	-149.587	434	-20.492	-128.157	612.4	-17.224	-101.028	1335.5	-54.288	-88.847	4998.1	1
4/21/1996	18:00:00	NaN	NaN	NaN	0.473301916	-0.995198084	-0.239389024	29.5336	-26.031	-150.453	616.7	-20.461	-130.365	240.8	-16.191	-102.42	962.7	-50.81	-85.723	4640.2	1
4/22/1996	0:00:00	NaN	NaN	NaN	0.473551916	-0.993781418	-0.239195226	65.37	-21.061	-147.453	589.7	-23.952	-125.957	1467.3	-23.258	-116.431	1644	-17.975	-91.283	1970	1
4/22/1996	6:00:00	NaN	NaN	NaN	0.473801916	-0.992364751	-0.239001428	36.3841	-25.562	-150.661	587.7	-20.619	-132.43	500.9	-16.096	-107.57	551.2	-35.742	-81.745	2948	1
4/22/1996	12:00:00	NaN	NaN	NaN	0.474051916	-0.990948084	-0.23880763	51.7393	-24.054	-150.514	728.4	-20.388	-130.25	953.4	-20.241	-109.328	1324.9	-26.1	-81.022	1745.6	1
4/22/1996	18:00:00	NaN	NaN	NaN	0.474301916	-0.989531418	-0.238613832	67.9534	-21.871	-150.069	555.6	-23.017	-129.002	1156.2	-24.035	-114.224	1626.4	-16.05	-93.956	1868.8	1
4/23/1996	0:00:00	NaN	NaN	NaN	0.474551916	-0.988114751	-0.238420034	65.2653	-19.752	-149.736	392.2	-24.662	-129.949	1160.2	-23.055	-115.661	1458.3	-14.626	-96.895	1812	1
4/23/1996	6:00:00	NaN	NaN	NaN	0.474801916	-0.986698084	-0.238226236	73.3956	-17.288	-148.779	486.6	-23.977	-121.128	1504	-27.422	-116.278	1862.1	-69.355	-130.862	6503.9	1
4/23/1996	12:00:00	NaN	NaN	NaN	0.475051916	-0.985281418	-0.238032438	65.37	-18.308	-149.917	453.4	-25.401	-129.983	1118.4	-23.066	-116.75	1468.4	-14.088	-99.809	1803.4	1
4/23/1996	18:00:00	NaN	NaN	NaN	0.475301916	-0.983864751	-0.23783864	79.8805	-17.671	-149.939	255.2	-25.331	-126.737	1172.3	-33.15	-121.976	2892.3	-40.386	-199.195	4298.5	1
4/24/1996	0:00:00	NaN	NaN	NaN	0.475551916	-0.982448084	-0.237644843	29.2683	-15.593	-149.257	142	-19.124	-116.582	1620	-22.082	-87.1	1652.6	-39.864	-90.573	2062.1	1
4/24/1996	6:00:00	NaN	NaN	NaN	0.475801916	-0.981031418	-0.237451045	37.9455	-12.538	-148.446	368.5	-14.885	-119.448	1648.6	-19.209	-101.1	1488.2	-38.156	-75.593	2335.8	1
4/24/1996	12:00:00	NaN	NaN	NaN	0.476051916	-0.979614751	-0.237257247	36.6721	-15.278	-147.731	286.2	-15.523	-118.861	1701.4	-18.012	-102.603	1639.5	-36.023	-77.202	1877.1	1
4/24/1996	18:00:00	NaN	NaN	NaN	0.476301916	-0.978198084	-0.237063449	27.8265	-15.141	-147.312	170.5	-14.417	-117.409	1419.1	-15.401	-104.716	1595.9	-24.634	-81.496	2363.2	1
4/25/1996	0:00:00	NaN	NaN	NaN	0.476551916	-0.976781418	-0.236869651	34.8581	-16.728	-147.768	162.9	-15.705	-119.13	1413.4	-16.111	-106.105	1569.8	-30.805	-81.218	2834.8	1
4/25/1996	6:00:00	NaN	NaN	NaN	0.476801916	-0.975364751	-0.236675853	5.245	-13.072	-145.156	658.6	-8.755	-116.705	1069.1	-12.886	-92.104	1318	-21.89	-78.617	2124.9	1
4/25/1996	12:00:00	NaN	NaN	NaN	0.477051916	-0.973948084	-0.236482055	13.787	-14.278	-144.345	686.5	-12.621	-113.452	1115.5	-14.83	-97.529	1609.5	-17.334	-81.421	1582.7	1
4/25/1996	18:00:00	NaN	NaN	NaN	0.477301916	-0.972531418	-0.236288257	13.6895	-14.82	-144.776	318.3	-13.711	-113.881	1116.7	-17.414	-89.864	1454.7	-27.376	-74.864	3116.3	1
4/26/1996	0:00:00	NaN	NaN	NaN	0.477551916	-0.971114751	-0.236094459	13.9417	-11.966	-143.907	583.7	-10.67	-115.535	904.9	-15.499	-95.015	1362.2	-26.259	-76.481	1594.5	1
4/26/1996	6:00:00	NaN	NaN	NaN	0.477801916	-0.969698084	-0.235900661	16.5414	-14.467	-143.63	650.9	-12.367	-113.526	1454.8	-16.119	-94.346	1674	-21.995	-79.265	1699.9	1
4/26/1996	12:00:00	NaN	NaN	NaN	0.478051916	-0.968281418	-0.235706863	11.5219	-14.411	-143.532	589.8	-10.911	-109.328	1331.4	-15.066	-92.237	1727.7	-15.219	-86.154	1869.4	1
4/26/1996	18:00:00	NaN	NaN	NaN	0.478301916	-0.966864751	-0.235513065	30.7847	-14.095	-143.729	173.8	-11.911	-104.94	1252.2	-29.339	-78.529	1553.5	-49.822	-116.831	5028.1	1
4/27/1996	0:00:00	NaN	NaN	NaN	0.478551916	-0.965448084	-0.235319267	19.2274	-9.792	-144.508	524.8	-7.671	-118.855	708.6	-15.518	-98.553	1611.3	-14.005	-92.508	1673.3	1
4/27/1996	6:00:00	NaN	NaN	NaN	0.478801916	-0.964031418	-0.23512547	13.6972	-11.825	-146.155	316.6	-10.961	-120.215	618.4	-18.591	-85.71	1622.7	-41.041	-106.244	4414.3	1
4/27/1996	12:00:00	NaN	NaN	NaN	0.479051916	-0.962614751	-0.234931672	8.6755	-12.184	-146.644	469.6	-9.694	-119.041	750.6	-15.794	-89.953	1503.1	-33.923	-88.658	2457.9	1
4/27/1996	18:00:00	NaN	NaN	NaN	0.479301916	-0.961198084	-0.234737874	5.8861	-12.108	-144.77	339	-6.98	-111.084	1059.9	-10.038	-90.774	1039	-12.65	-87.962	1728.8	1
4/28/1996	0:00:00	NaN	NaN	NaN	0.479551916	-0.959781418	-0.234544076	4.3741	-11.941	-144.061	315.6	-7.643	-105.737	1211.9	-11.202	-87.75	1286	-14.724	-83.938	1435.4	1
4/28/1996	6:00:00	NaN	NaN	NaN	0.479801916	-0.958364751	-0.234350278	6.0167	-11.756	-143.852	446.1	-8.394	-105.279	1202.2	-13.328	-87.753	1731.4	-28.891	-74.479	1960.7	1
4/28/1996	12:00:00	NaN	NaN	NaN	0.480051916	-0.956948084	-0.23415648	9.3863	-11.482	-143.508	909	-4.027	-111.543	1319.7	-0.391	-98.11	1254.1	-7.264	-80.325	107.7	0
4/28/1996	18:00:00	NaN	NaN	NaN	0.480301916	-0.955531418	-0.233962682	8.6755	-13.416	-143.419	646.9	-11.749	-106.67	1642.3	-15.064	-89.648	1737.5	-34.151	-86.851	2222.5	1
4/29/1996	0:00:00	NaN	NaN	NaN	0.480551916	-0.954114751	-0.233768884	37.6856	-14.887	-145.215	8.7	-15.43	-106.096	1559.9	-29.179	-81.599	2519.2	-60.888	-139.111	3070.4	1
4/29/1996	6:00:00	NaN	NaN	NaN	0.480801916	-0.952698084	-0.233575086	65.3916	-14.144	-145.907	567.7	-16.482	-105.702	1498.9	-36.266	-82.387	3472.5	-43.181	-176.974	4080.3	1
4/29/1996	12:00:00	NaN	NaN	NaN	0.481051916	-0.951281418	-0.233381288	78.8976	-14.649	-146.855	741.5	-17.87	-104.767	1719.9	-40.04	-82.748	4388	-38.615	-186.047	2615.2	0
4/29/1996	18:00:00	NaN	NaN	NaN	0.481301916	-0.949864751	-0.23318749	56.7219	-14.983	-148.371	317.1	-17.686	-107.374	1518.1	-36.575	-80.269	3720.6	-44.651	-169.718	3206.8	1
4/30/1996	0:00:00	NaN	NaN	NaN	0.481551916	-0.948448084	-0.232993692	53.9513	-14.52	-149.017	722.1	-17.362	-106.708	1801.8	-37.148	-79.789	3945.9	-46.971	-247.511	6459	1
4/30/1996	6:00:00	NaN	NaN	NaN	0.481801916	-0.947031418	-0.232799894	7.22094	-12.155	-149.597	830.7	-12.244	-114.325	1493.1	-13.769	-92.98	1924.7	-31.604	-95.337	2710	1
4/30/1996	12:00:00	NaN	NaN	NaN	0.482051916	-0.945614751	-0.232606096	31.1781	-12.95	-149.93	502.5	-16.036	-112.708	1391.1	-27.233	-79.724	2190.2	-42.501	-155.53	2730	1
4/30/1996	18:00:00	NaN	NaN	NaN	0.482301916	-0.944198084	-0.232412299	6.4254	-10.717	-151.055	611.2	-10.754	-118.116	1378	-8.141	-95.183	1614.1	-12.282	-86.263	1382.5	1
5/1/1996	0:00:00	NaN	NaN	NaN	0.482551916	-0.942781418	-0.232218501	7.0901	-9.734	-152.517	624.8	-8.923	-120.282	1123	-4.967	-90.767	1416.1	-7.642	-79.948	73.9	0
5/1/1996	6:00:00	NaN	NaN	NaN	0.482801916	-0.941364751	-0.232024703	6.2297	-8.015	-151.984	555.6	-6.721	-119.629	1037.1	-9.237	-92.895	1534.7	-25.717	-76.627	1260.2	1
5/1/1996	12:00:00	NaN	NaN	NaN	0.483051916	-0.939948084	-0.231830905	6.0035	-8.406	-151.829	564	-4.864	-121.133	1081.2	-4.808	-88.897	1157.9	-11.557	-83.226	1219.9	1
5/1/1996	18:00:00	NaN	NaN	NaN	0.483301916	-0.938531418	-0.231637107	7.67829	-9.03	-152.41	339.2	-6.024	-122.672	1056.4	-3.775	-90.396	1332	-9.46	-80.513	614.1	1
5/2/1996	0:00:00	NaN	NaN	NaN	0.483551916	-0.937114751	-0.231443309	7.0901	-8.812	-152.492	151.7	-5.004	-123.639	1005.8	-4.866	-90.768	1211.2	-14.2	-87.018	1448.5	1
5/2/1996	6:00:00	NaN	NaN	NaN	0.483801916	-0.935698084	-0.231249511	5.7232	-7.193	-147.352	710.6	-4.596	-114.221	1237.4	-7.148	-89.597	1502.9	-21.005	-80.483	1895.5	1
5/2/1996	12:00:00	NaN	NaN	NaN	0.484051916	-0.934281418	-0.231055713	5.502	-7.726	-148.566	775.6	-4.603	-115.014	1417.4	-5.964	-88.999	1460.6	-18.304	-83.866	1997	1
5/2/1996	18:00:00	NaN	NaN	NaN	0.484301916	-0.932864751	-0.230861915	5.7232	-7.476	-149.245	849.9	-5.006	-114.312	1394.8	-7.617	-89.471	1548.9	-20.301	-81.836	1912.3	1
5/3/1996	0:00:00	NaN	NaN	NaN	0.484551916	-0.931448084	-0.230668117	62.2608	-3.467	-145.131	1633.3	-0.912	-96.446	2095.6	10.14	-78.499	1702.7	13.276	-55.015	2193.8	0
5/3/1996	6:00:00	NaN	NaN	NaN	0.484801916	-0.930031418	-0.230474319	5.53135	-4.28	-147.941	1385.4	-0.294	-99.558	1859.5	4.8	-80.485	1802	12.268	-56.366	1761.3	0
5/3/1996	12:00:00	NaN	NaN	NaN	0.485051916	-0.928614751	-0.230280521	NaN	-3.366	-143.746	1736.4	-2.931	-95.055	1917.6	-4.108	-73.454	1934.7	5.344	-45.959	1608.2	0
5/3/1996	18:00:00	NaN	NaN	NaN	0.485301916	-0.927198084	-0.230086723	6.14939	-6.706	-150.127	716.1	-2.2	-112.693	1072.5	-3.187	-84.443	1212.2	-13.669	-83.362	1510.8	1
5/4/1996	0:00:00	NaN	NaN	NaN	0.485551916	-0.925781418	-0.229892926	4.6824	-4.275	-147.775	763	-1.488	-105.111	1056.6	-8.522	-81.831	963.4	-18.885	-74.843	1939	0
5/4/1996	6:00:00	NaN	NaN	NaN	0.485801916	-0.924364751	-0.229699128	3.9446	-5.689	-149.531	625.4	-4.323	-110.282	1044.9	-11.914	-82.211	1204.2	-18.866	-75.632	1880.7	1
5/4/1996	12:00:00	NaN	NaN	NaN	0.486051916	-0.922948084	-0.22950533	4.997	-6.746	-150.185	656.2	-4.582	-117.506	1033.4	-6.772	-85.666	1044.8	-17.264	-79.765	1805.8	1
5/4/1996	18:00:00	NaN	NaN	NaN	0.486301916	-0.921531418	-0.229311532	5.5495	-9.225	-151.326	674.1	-7.643	-122.064	1179	-7.2	-88.177	1179.6	-15.191	-83.17	1872.6	1
5/5/1996	0:00:00	NaN	NaN	NaN	0.486551916	-0.920114751	-0.229117734	37.6856	-13.654	-152.02	29.7	-16.22	-112.697	1323	-29.428	-81.167	2089	-30.231	-93.777	1497.2	1
5/5/1996	6:00:00	NaN	NaN	NaN	0.486801916	-0.918698084	-0.228923936	24.9164	-13.938	-151.803	449.3	-13.299	-114.575	1303.9	-23.66	-83.953	2136	-32.35	-94.755	1958.9	1
5/5/1996	12:00:00	NaN	NaN	NaN	0.487051916	-0.917281418	-0.228730138	83.3457	-15.586	-151.03	335.4	-17.737	-112.081	1223.8	-36.19	-90.152	3199	-37.532	-148.475	2108.8	1
5/5/1996	18:00:00	NaN	NaN	NaN	0.487301916	-0.915864751	-0.22853634	32.729	-14.188	-147.299	648.2	-13.282	-111.295	1274.2	-26.341	-82.976	2207.5	-29.441	-97.196	1767.6	1
5/6/1996	0:00:00	NaN	NaN	NaN	0.487551916	-0.914448084	-0.228342542	5.299	-13.866	-145.103	721.5	-4.021	-110.484	1075.1	-13.291	-85.97	1660.1	-14.035	-86.633	2000.8	1
5/6/1996	6:00:00	NaN	NaN	NaN	0.487801916	-0.913031418	-0.228148744	64.6549	-15.316	-138.7	988.4	-16.457	-103.956	1869.6	-31.632	-87.911	3152.4	-37.349	-145.02	2575.7	1
5/6/1996	12:00:00	NaN	NaN	NaN	0.488051916	-0.911614751	-0.227954946	86.6619	-15.381	-141.185	1192.2	-17.001	-107.195	1914.3	-39.57	-94.676	3706	-36.471	-172.329	2371.7	1
5/6/1996	18:00:00	NaN	NaN	NaN	0.488301916	-0.910198084	-0.227761148	60.6493	-15.862	-141.718	630.8	-17.616	-105.951	1704.6	-30.681	-87.75	3074.9	-35.425	-139.652	2193.7	1
5/7/1996	0:00:00	NaN	NaN	NaN	0.488551916	-0.908781418	-0.22756735	63.3146	-16.973	-139.481	858.8	-18.474	-104.924	1932.9	-30.343	-88.508	3361.4	-31.575	-142.219	2736.1	1
5/7/1996	6:00:00	NaN	NaN	NaN	0.488801916	-0.907364751	-0.227373553	57.7029	-16.661	-139.672	785.9	-19.342	-104.356	1876.8	-29.14	-87.187	2899.2	-31.325	-130.387	2140.3	1
5/7/1996	12:00:00	NaN	NaN	NaN	0.489051916	-0.905948084	-0.227179755	46.3652	-16.531	-142.596	1061.1	-18.655	-106.702	1755.4	-27.175	-86.423	2710.6	-35.726	-134.452	2488.2	1
5/7/1996	18:00:00	NaN	NaN	NaN	0.489301916	-0.904531418	-0.226985957	35.5851	-15.75	-143.26	872.5	-18.525	-107.269	1723.7	-25.872	-85.507	2482.8	-37.9	-132.974	2566.8	1
5/8/1996	0:00:00	NaN	NaN	NaN	0.489551916	-0.903114751	-0.226792159	31.7419	-14.652	-145.552	590.9	-17.919	-109.055	1592.4	-24.153	-85.306	2119.2	-40.491	-124.64	3038.1	1
5/8/1996	6:00:00	NaN	NaN	NaN	0.489801916	-0.901698084	-0.226598361	17.7546	-11.192	-146.424	293.1	-15.833	-111.384	1491.7	-18.582	-88.772	1872.9	-36.606	-89.869	3012.4	1
5/8/1996	12:00:00	NaN	NaN	NaN	0.490051916	-0.900281418	-0.226404563	3.6732	-6.063	-144.945	995.2	-2.482	-98.169	1419.2	-13.935	-81.286	1688.7	-13.902	-87.148	2113.7	1
5/8/1996	18:00:00	NaN	NaN	NaN	0.490301916	-0.898864751	-0.226210765	NaN	-3.845	-144.916	1125.4	0.238	-101.586	907	-8.1	-78.297	0	-12.325	-69.12	432.8	0
5/9/1996	0:00:00	NaN	NaN	NaN	0.490551916	-0.897448084	-0.226016967	3.793	-4.731	-147.454	845	-1.29	-104.26	762.6	-15.158	-79.995	1479.6	-22.976	-80.822	1797.9	1
5/9/1996	6:00:00	NaN	NaN	NaN	0.490801916	-0.896031418	-0.225823169	7.20583	-6.634	-151.961	238.3	-12.586	-118.317	861.3	-14.211	-86.583	1509.4	-22.858	-81.836	1871.9	1
5/9/1996	12:00:00	NaN	NaN	NaN	0.491051916	-0.894614751	-0.225629371	6.01403	-6.094	-148.264	656.6	-2.604	-105.386	912.7	-15.405	-82.781	1703.4	-18.256	-85.226	2113.6	1
5/9/1996	18:00:00	NaN	NaN	NaN	0.491301916	-0.893198084	-0.225435573	7.20583	-7.364	-140.199	662.9	-7.266	-104.537	1109.4	-14.647	-86.09	1545	-20.742	-83.058	1972.3	1
5/10/1996	0:00:00	NaN	NaN	NaN	0.491551916	-0.891781418	-0.225241775	6.2832	-11.023	-139.281	297.7	-9.837	-109.904	922.3	-13.051	-88.918	1446	-19.458	-84.027	1954.9	1
5/10/1996	6:00:00	NaN	NaN	NaN	0.491801916	-0.890364751	-0.225047977	17.9953	-12.544	-136.706	751.3	-10.154	-104.811	1050.8	-21.49	-81.034	2094.9	-53.698	-103.724	5427	1
5/10/1996	12:00:00	NaN	NaN	NaN	0.492051916	-0.888948084	-0.224854179	14.7128	-13.47	-135.354	823.6	-10.087	-101.929	1404.7	-20.063	-81.487	2053.9	-53.491	-98.683	5296.7	1
5/10/1996	18:00:00	NaN	NaN	NaN	0.492301916	-0.887531418	-0.224660382	59.3123	-16.494	-132.939	793.4	-15.585	-103.4	1334.9	-31.584	-85.812	2144.3	-32.597	-124.412	1690.6	1
5/11/1996	0:00:00	NaN	NaN	NaN	0.492551916	-0.886114751	-0.224466584	56.7092	-17.224	-130.829	1318.7	-21.071	-111.477	1915.2	-28.134	-91.572	2588.4	-38.699	-110.913	2765.8	1
5/11/1996	6:00:00	NaN	NaN	NaN	0.492801916	-0.884698084	-0.224272786	NaN	-18.288	-132.848	1261.5	-37.282	-137.355	3117.6	-51.98	-186.06	5210.2	-56.197	-352.813	5655.9	1
5/11/1996	12:00:00	NaN	NaN	NaN	0.493051916	-0.883281418	-0.224078988	NaN	-19.629	-136.166	1069.5	-53.273	-136.892	7281.4	-47.717	-325.87	7180.4	-28.168	-68.59	2397.2	0
5/11/1996	18:00:00	NaN	NaN	NaN	0.493301916	-0.881864751	-0.22388519	NaN	-19.543	-134.328	1211.5	-52.175	-135.665	3760.5	-45.738	-286.641	2438.8	-55.768	-42.321	3721.2	1
5/12/1996	0:00:00	NaN	NaN	NaN	0.493551916	-0.880448084	-0.223691392	NaN	-18.385	-131.371	1498.1	-48.198	-126.53	7257.3	-55.323	-322.4	8306.4	-48.732	-131.153	8033.8	0
5/12/1996	6:00:00	NaN	NaN	NaN	0.493801916	-0.879031418	-0.223497594	73.2571	-17.416	-129.773	1513.8	-26.428	-120.472	1795.8	-26.524	-125.124	1701.6	-30.759	-111.463	2057.7	1
5/12/1996	12:00:00	NaN	NaN	NaN	0.494051916	-0.877614751	-0.223303796	NaN	-18.422	-131.502	1275.8	-31.098	-122.98	2861.7	-54.454	-169.705	4585.5	-39.061	-312.346	3257.6	1
5/12/1996	18:00:00	NaN	NaN	NaN	0.494301916	-0.876198084	-0.223109998	NaN	-18.982	-134.248	962.5	-33.694	-120.194	3716.2	-47.43	-249.133	8497	-36.422	-60.469	6784.1	0
5/13/1996	0:00:00	NaN	NaN	NaN	0.494551916	-0.874781418	-0.2229162	99.7918	-19.4	-136.881	694.3	-36.063	-117.476	4108.1	-45.512	-277.176	7755.3	-50.426	-89.43	7554.3	0
5/13/1996	6:00:00	NaN	NaN	NaN	0.494801916	-0.873364751	-0.222722402	10.8755	-16.172	-137.298	1005	-21.052	-110.745	1763.9	-18.094	-83.937	1848.6	-38.192	-93.456	2895.1	1
5/13/1996	12:00:00	NaN	NaN	NaN	0.495051916	-0.871948084	-0.222528604	NaN	-18.08	-140.275	514.4	-31.986	-113.841	2857.9	-51.647	-252.646	8342.2	-46.857	-78.121	7080.1	0
5/13/1996	18:00:00	NaN	NaN	NaN	0.495301916	-0.870531418	-0.222334806	54.3413	-15.843	-140.057	552.2	-21.808	-107.702	1697.1	-29.731	-86.45	2543.8	-41.315	-144.586	2994.6	1
5/14/1996	0:00:00	NaN	NaN	NaN	0.495551916	-0.869114751	-0.222141009	46.1058	-16.543	-140.411	643.3	-23.936	-107.464	1811	-28.757	-84.936	2045.2	-40.472	-135.345	2473.5	1
5/14/1996	6:00:00	NaN	NaN	NaN	0.495801916	-0.867698084	-0.221947211	91.9981	-17.968	-141.16	961.7	-31.732	-111.293	2913.9	-39.839	-174.218	3454.5	-38.416	-199.55	2919.5	0
5/14/1996	12:00:00	NaN	NaN	NaN	0.496051916	-0.866281418	-0.221753413	101.288	-20.677	-142.704	1078.7	-32.924	-118.521	2803.6	-38.833	-258.712	2941.7	-49.638	-22.026	3502.8	1
5/14/1996	18:00:00	NaN	NaN	NaN	0.496301916	-0.864864751	-0.221559615	100.021	-18.519	-143.308	1040.5	-32.084	-115.211	2781.4	-40.816	-249.08	2610	-55.593	-16.426	4056.3	1
5/15/1996	0:00:00	NaN	NaN	NaN	0.496551916	-0.863448084	-0.221365817	100.272	-19.322	-144.209	885.4	-30.87	-117.958	2504.2	-41.174	-247.291	4736.2	-38.612	-8.002	2614	1
5/15/1996	6:00:00	NaN	NaN	NaN	0.497439012	-0.857964213	-0.221151008	NaN	-19.575	-145.465	1063.6	-29.491	-118.657	2386.8	-55.727	-209.52	4209.6	-51.712	-348.191	3408.6	1
5/15/1996	12:00:00	NaN	NaN	NaN	0.498326109	-0.852480342	-0.220936199	NaN	-21.989	-146.777	1198.1	-25.741	-123.466	1907.9	-47.683	-230.967	5909.1	-41.461	-348.402	3974.4	1
5/15/1996	18:00:00	NaN	NaN	NaN	0.499213206	-0.846996471	-0.220721391	NaN	-21.831	-147.368	977.1	-25.879	-123.399	1861.6	-47.735	-226.549	4821.2	-50.924	-354.566	2691.5	1
5/16/1996	0:00:00	NaN	NaN	NaN	0.500100303	-0.841512601	-0.220506582	92.6294	-20.372	-147.87	716.5	-26.303	-121.674	1924	-37.124	-172.265	2694.5	-40.931	-174.302	3923.5	1
5/16/1996	6:00:00	NaN	NaN	NaN	0.500987399	-0.83602873	-0.220291773	NaN	-17.873	-148.308	886.3	-25.778	-114.632	2184.7	-53.152	-204.925	3385	-56.82	-344.501	5100.4	1
5/16/1996	12:00:00	NaN	NaN	NaN	0.501874496	-0.830544859	-0.220076964	94.8093	-19.478	-148.549	752	-25.465	-120.969	1858.2	-40.145	-163.311	2765.1	-58.256	-161.407	4866.1	1
5/16/1996	18:00:00	NaN	NaN	NaN	0.502761593	-0.825060988	-0.219862156	95.3793	-20.22	-148.996	644.2	-25.281	-123.84	1615.2	-41.745	-161.156	2678.7	-56.606	-158.91	4800.7	1
5/17/1996	0:00:00	NaN	NaN	NaN	0.50364869	-0.819577117	-0.219647347	NaN	-18.528	-149.089	656	-21.729	-114.88	2033.7	-55.029	-176.317	6693.4	-46.691	-6.047	3803	1
5/17/1996	6:00:00	NaN	NaN	NaN	0.504535787	-0.814093246	-0.219432538	27.5322	-16.534	-149.274	812.1	-15.059	-115.061	1736.1	-22.062	-86.179	1922.7	-33.47	-114.884	1630.8	1
5/17/1996	12:00:00	NaN	NaN	NaN	0.505422883	-0.808609375	-0.219217729	NaN	-18.833	-148.858	696.1	-20.94	-119.703	1871.2	-53.851	-159.203	4153.7	-35.704	-246.247	922.3	1
5/17/1996	18:00:00	NaN	NaN	NaN	0.50630998	-0.803125504	-0.219002921	NaN	-18.573	-148.761	667.4	-20.97	-121.664	1732	-51.833	-148.654	3934.9	-30.745	-264.29	900.7	1
5/18/1996	0:00:00	NaN	NaN	NaN	0.507197077	-0.797641633	-0.218788112	84.7728	-17.821	-149.112	706.5	-19.038	-121.588	1709.3	-37.647	-118.21	4614.2	-43.551	-221.667	5318.2	1
5/18/1996	6:00:00	NaN	NaN	NaN	0.508084174	-0.792157762	-0.218573303	74.6906	-15.19	-147.993	753.2	-18.081	-121.442	1654.9	-28.063	-115.068	2492.3	-48.208	-147.627	4769.8	1
5/18/1996	12:00:00	NaN	NaN	NaN	0.50897127	-0.786673891	-0.218358494	95.9192	-15.978	-149.032	723.4	-19.611	-124.712	1605.9	-42.083	-124.708	3932	-34.235	-258.571	61.7	1
5/18/1996	18:00:00	NaN	NaN	NaN	0.509858367	-0.78119002	-0.218143686	93.0563	-15.433	-149.673	604.6	-19.965	-125.716	1559.6	-40.176	-123.197	3376.3	-38.691	-265.521	1788	1
5/19/1996	0:00:00	NaN	NaN	NaN	0.510745464	-0.775706149	-0.217928877	74.4502	-16.018	-151.288	602.3	-18.097	-126.393	1483.5	-28.35	-109.669	2496.6	-45.459	-202.686	7357.7	1
5/19/1996	6:00:00	NaN	NaN	NaN	0.511632561	-0.770222278	-0.217714068	41.7681	-16.108	-152.501	653.2	-15.858	-128.143	1393.2	-21.437	-100.341	1828.4	-31.547	-106.771	1512.1	1
5/19/1996	12:00:00	NaN	NaN	NaN	0.512519658	-0.764738407	-0.217499259	41.7681	-16.003	-153.349	766.2	-15.312	-129.576	1298.6	-21.396	-100.295	1847.2	-32.315	-104.606	1762.6	1
5/19/1996	18:00:00	NaN	NaN	NaN	0.513406754	-0.759254536	-0.217284451	32.1712	-14.852	-154.645	723.1	-13.514	-131.548	1139	-18.667	-100.407	1862.5	-31.884	-90.137	1802	1
5/20/1996	0:00:00	NaN	NaN	NaN	0.514293851	-0.753770665	-0.217069642	25.8414	-12.09	-157.259	699.3	-11.913	-134.277	1065.3	-14.56	-104.512	1694.9	-32.488	-75.734	1748.4	1
5/20/1996	6:00:00	NaN	NaN	NaN	0.515180948	-0.748286794	-0.216854833	38.3075	-8.108	-166.132	598.8	-10.837	-143.529	1104.9	-15.542	-110.136	1693.5	-27.181	-79.391	1586.3	1
5/20/1996	12:00:00	NaN	NaN	NaN	0.516068045	-0.742802923	-0.216640024	44.9381	-7.712	-171.192	464	-12.993	-147.52	1007.7	-19.955	-107.48	1765	-32.686	-81.533	1547.2	1
5/20/1996	18:00:00	NaN	NaN	NaN	0.516955141	-0.737319052	-0.216425216	30.7038	-7.241	-177.059	323	-4.681	-156.174	377	-7.905	-132.416	488.7	-10.366	-95.454	1223.6	1
5/21/1996	0:00:00	NaN	NaN	NaN	0.517842238	-0.731835181	-0.216210407	67.8244	-13.143	-179.25	163.4	-15.615	-152.734	594.2	-24.969	-111.547	2011.7	-43.818	-160.752	3190.9	1
5/21/1996	6:00:00	NaN	NaN	NaN	0.518729335	-0.72635131	-0.215995598	70.1306	-13.605	-177.016	131.4	-17.14	-151.103	952.6	-25.255	-116.959	2152.8	-53.813	-201.15	4228.1	1
5/21/1996	12:00:00	NaN	NaN	NaN	0.519616432	-0.720867439	-0.215780789	73.2055	-17.083	-171.696	654.2	-21.989	-149.167	1012.4	-24.852	-129.286	1588.5	-51.125	-179.567	5406.1	1
5/21/1996	18:00:00	NaN	NaN	NaN	0.520503529	-0.715383568	-0.215565981	56.7486	-14.498	-173.414	342.1	-16.805	-151.135	909.3	-21.622	-112.861	2119.4	-52.507	-129.848	7548.4	1
5/22/1996	0:00:00	NaN	NaN	NaN	0.521390625	-0.709899697	-0.215351172	44.8215	-11.364	-175.201	75.4	-12.443	-154.439	614.9	-16.835	-114.978	1749.6	-21.309	-87.358	1857.3	1
5/22/1996	6:00:00	NaN	NaN	NaN	0.522277722	-0.704415826	-0.215136363	62.1801	-13.316	-160.856	395.9	-15.212	-138.609	917.8	-22.473	-115.897	1943.6	-52.493	-166.703	3657.6	1
5/22/1996	12:00:00	NaN	NaN	NaN	0.523164819	-0.698931955	-0.214921554	51.5021	-13.031	-163.047	539.9	-14.467	-139.85	1104.2	-19.705	-114.653	1936.5	-40.809	-121.175	6080.2	1
5/22/1996	18:00:00	NaN	NaN	NaN	0.524051916	-0.693448084	-0.214706746	41.7687	-11.471	-169.798	257	-14.684	-148.937	685.7	-14.033	-118.006	1435.6	-22.518	-86.154	2034.8	1
5/23/1996	0:00:00	NaN	NaN	NaN	0.524939012	-0.687964213	-0.214491937	48.2182	-11.168	-169.823	32	-14.919	-148.476	497.2	-17.299	-118.342	1447.4	-20.792	-92.813	1735.1	1
5/23/1996	6:00:00	NaN	NaN	NaN	0.525826109	-0.682480342	-0.214277128	51.0191	-10.728	-168.482	0	-13.544	-145.086	650.8	-18.554	-119.969	1423.5	-29.874	-114.543	2547.4	1
5/23/1996	12:00:00	NaN	NaN	NaN	0.526713206	-0.676996471	-0.214062319	17.0091	-10.959	-166.291	163.7	-8.756	-144.809	814.2	-6.42	-121.528	1157.6	-12.934	-100.936	1554.8	1
5/23/1996	18:00:00	NaN	NaN	NaN	0.527600303	-0.671512601	-0.213847511	30.7544	-10.658	-168.253	19.1	-11.267	-146.017	508.9	-12.234	-121.786	1316.6	-18.372	-94.024	1803.2	1
5/24/1996	0:00:00	NaN	NaN	NaN	0.528487399	-0.66602873	-0.213632702	11.5501	-11.077	-165.534	20.9	-5.392	-144.894	695.5	0.108	-108.788	854.4	-6.286	-89.968	695.4	1
5/24/1996	6:00:00	NaN	NaN	NaN	0.529374496	-0.660544859	-0.213417893	49.1422	-10.18	-172.668	166.7	-12.936	-151.492	616.7	-16.564	-126.296	1315.5	-22.052	-101.02	1836.6	1
5/24/1996	12:00:00	NaN	NaN	NaN	0.530261593	-0.655060988	-0.213203084	11.6709	-12.291	-163.805	278.3	-4.982	-145.128	903.7	-0.386	-102.898	879.9	-8.049	-84.075	1053.5	1
5/24/1996	18:00:00	NaN	NaN	NaN	0.53114869	-0.649577117	-0.212988276	49.5035	-10.785	-171.37	232.6	-11.918	-152.589	605.7	-16.225	-127.518	1276.8	-22.742	-102.004	1943.7	1
5/25/1996	0:00:00	NaN	NaN	NaN	0.532035787	-0.644093246	-0.212773467	32.9256	-13.099	-175.85	227.5	-8.553	-176.324	184.6	-5.096	-157.245	273.5	-4.294	-124.527	603.4	1
5/25/1996	6:00:00	NaN	NaN	NaN	0.532922883	-0.638609375	-0.212558658	39.9125	-12.032	-172.396	25.5	-9.27	-160.894	686.9	-11.444	-138.674	815.6	-14.448	-105.806	1534.5	1
5/25/1996	12:00:00	NaN	NaN	NaN	0.53380998	-0.633125504	-0.212343849	42.783	-12.142	-170.683	127.7	-9.997	-160.182	857.8	-13.309	-134.962	1214.4	-17.584	-103.438	1803.1	1
5/25/1996	18:00:00	NaN	NaN	NaN	0.534697077	-0.627641633	-0.212129041	36.8458	-11.604	-173.194	173.9	-6.914	-173.052	518.3	-11.34	-149.933	967.1	-17.663	-109.4	1757.9	1
5/26/1996	0:00:00	NaN	NaN	NaN	0.535584174	-0.622157762	-0.211914232	20.9632	-11.021	-171.303	9.8	-5.543	-165.961	824.3	-3.06	-134.94	1004.3	-2.635	-99.137	1077.9	1
5/26/1996	6:00:00	NaN	NaN	NaN	0.53647127	-0.616673891	-0.211699423	23.0326	-8.008	-166.646	0	-3.998	-163.049	268.5	-2.75	-141.187	492	-2.063	-109.3	660.1	1
5/26/1996	12:00:00	NaN	NaN	NaN	0.537358367	-0.61119002	-0.211484614	20.6219	-8.109	-165.676	21.9	-4.52	-161.959	445.7	-4.214	-141.155	590.6	-2.796	-105.017	1127.2	1
5/26/1996	18:00:00	NaN	NaN	NaN	0.538245464	-0.605706149	-0.211269806	21.6844	-8.155	-165.569	0	-4.637	-162.102	347	-4.775	-142.334	403.6	-3.519	-109.944	762.6	1
5/27/1996	0:00:00	NaN	NaN	NaN	0.539132561	-0.600222278	-0.211054997	26.4694	-8.215	-165.738	0	-4.539	-162.832	280.7	-5.382	-144.522	243.5	-1.841	-111.792	949.4	1
5/27/1996	6:00:00	NaN	NaN	NaN	0.540019658	-0.594738407	-0.210840188	22.9425	-6.426	-164.681	335.4	-4.474	-154.389	480.3	1.896	-124.633	1165.8	4.913	-102.532	980.2	1
5/27/1996	12:00:00	NaN	NaN	NaN	0.540906754	-0.589254536	-0.210625379	26.9724	-7.268	-164.56	304.3	-4.98	-156.133	282.8	1.251	-129.441	1055.8	3.758	-105.174	865.3	1
5/27/1996	18:00:00	NaN	NaN	NaN	0.541793851	-0.583770665	-0.210410571	14.3489	-7.71	-163.837	240.9	-3.718	-148.251	558.6	-4.506	-115.512	859.7	-13.17	-82.987	1091.3	1
5/28/1996	0:00:00	NaN	NaN	NaN	0.542680948	-0.578286794	-0.210195762	16.7889	-9.562	-162.539	150.1	-4.36	-147.814	387.6	-5.09	-118.64	648.1	-10.575	-88.288	890.5	1
5/28/1996	6:00:00	NaN	NaN	NaN	0.543568045	-0.572802923	-0.209980953	10.0985	-10.491	-161.206	278.6	-5.078	-145.135	676.7	-5.54	-109.398	991	-16.016	-81.667	1501.5	1
5/28/1996	12:00:00	NaN	NaN	NaN	0.544455141	-0.567319052	-0.209766144	14.1142	-11.813	-159.988	224.5	-5.682	-148.496	658.2	-3.846	-114.923	774.3	-15.501	-80.393	1100.9	1
5/28/1996	18:00:00	NaN	NaN	NaN	0.545342238	-0.561835181	-0.209551336	8.7501	-11.101	-157.261	344.8	-7.185	-137.988	597.3	-3.85	-100.399	1005.4	-18.958	-74.98	841.3	1
5/29/1996	0:00:00	NaN	NaN	NaN	0.546229335	-0.55635131	-0.209336527	7.1856	-9.76	-154.618	258.8	-5.626	-131.276	548.5	-7.254	-102.131	985.6	-18.304	-82.736	1597.4	1
5/29/1996	6:00:00	NaN	NaN	NaN	0.547116432	-0.550867439	-0.209121718	15.003	-8.414	-151.002	107.8	-5.248	-120.783	1015.1	-11.033	-103.053	1241.4	-16.634	-94.264	1808.8	1
5/29/1996	12:00:00	NaN	NaN	NaN	0.548003529	-0.545383568	-0.208906909	72.6398	-10.521	-149.5	251.7	-11.425	-126.542	489.7	-25.305	-124.567	1794.5	-51.385	-193.792	2293.7	1
5/29/1996	18:00:00	NaN	NaN	NaN	0.548890625	-0.539899697	-0.208692101	57.5125	-12.215	-148.467	97.8	-10.763	-126.035	724.8	-18.225	-126.427	1163.1	-26.111	-135.791	1592.7	1
5/30/1996	0:00:00	NaN	NaN	NaN	0.549777722	-0.534415826	-0.208477292	8.37753	-13.194	-145.967	197.3	-6.014	-119.86	936.8	-12.189	-96.826	1206.5	-21.512	-85.687	1597	1
5/30/1996	6:00:00	NaN	NaN	NaN	0.550664819	-0.528931955	-0.208262483	15.9609	-14.629	-139.886	132.3	-16.419	-115.017	587.3	-11.582	-104.55	731.1	-20.828	-86.567	1359.1	1
5/30/1996	12:00:00	NaN	NaN	NaN	0.551551916	-0.523448084	-0.208047674	14.3328	-14.581	-142.497	0	-15.784	-115.466	653.2	-12.859	-100.554	998.4	-21.71	-86.635	1493.5	1
5/30/1996	18:00:00	NaN	NaN	NaN	0.552439012	-0.517964213	-0.207832866	17.0853	-15.003	-144.538	0	-15.008	-116.488	633.1	-13.78	-100.132	1212	-21.649	-91.446	1577.6	1
5/31/1996	0:00:00	NaN	NaN	NaN	0.553326109	-0.512480342	-0.207618057	84.0123	-15.314	-134.001	1265.1	-21.306	-115.679	1906.7	-36.635	-114.844	2701	-46.598	-157.105	4877.3	1
5/31/1996	6:00:00	NaN	NaN	NaN	0.554213206	-0.506996471	-0.207403248	84.6329	-15.631	-139.765	926.3	-22.122	-117.87	1666	-36.152	-112.392	2443	-44.602	-152.952	4669.4	1
5/31/1996	12:00:00	NaN	NaN	NaN	0.555100303	-0.501512601	-0.207188439	79.9596	-16.204	-139.285	940	-21.628	-116.076	1564.4	-34.863	-112.285	2391.5	-43.307	-149.816	4548.3	1
5/31/1996	18:00:00	NaN	NaN	NaN	0.555987399	-0.49602873	-0.206973631	79.0098	-17.026	-142.33	504.2	-22.112	-116.796	1115.8	-33.633	-112.944	2066.6	-37.799	-138.34	3216.7	1
6/1/1996	0:00:00	NaN	NaN	NaN	0.556874496	-0.490544859	-0.206758822	80.1602	-18.224	-138.2	848.9	-24.823	-118.577	1395.2	-34.171	-113.701	2117.5	-36.297	-135.347	3077.3	1
6/1/1996	6:00:00	NaN	NaN	NaN	0.557761593	-0.485060988	-0.206544013	75.7409	-18.477	-137.056	924.2	-27.436	-123.326	1512.3	-29.135	-124.84	1834.8	-61.9	-138.361	4627.5	1
6/1/1996	12:00:00	NaN	NaN	NaN	0.55864869	-0.479577117	-0.206329204	43.4579	-18.814	-138.036	888.3	-28.887	-124.104	1907.7	-14.344	-132.006	770	-13.394	-131.862	934.7	1
6/1/1996	18:00:00	NaN	NaN	NaN	0.559535787	-0.474093246	-0.206114396	NaN	-19.619	-138.152	648.6	-30.169	-124.573	2069	-47.577	-224.995	6353.5	-52.02	-344.875	4553.9	1
6/2/1996	0:00:00	NaN	NaN	NaN	0.560422883	-0.468609375	-0.205899587	76.8881	-18.666	-130.805	1457	-38.754	-138.954	3848.2	-30.835	-187.521	3162.5	-42.875	-288.176	2379.6	0
6/2/1996	6:00:00	NaN	NaN	NaN	0.56130998	-0.463125504	-0.205684778	NaN	-18.986	-133.561	1338.4	-37.207	-136.021	3289.5	-48.75	-287.133	6868.5	-80.639	-88.869	5736.4	1
6/2/1996	12:00:00	NaN	NaN	NaN	0.562197077	-0.457641633	-0.205469969	79.9261	-18.945	-136.726	1238.6	-33.013	-132.897	2774.9	-34.308	-185.696	3576.6	-30.338	-281.223	1998.3	1
6/2/1996	18:00:00	NaN	NaN	NaN	0.563084174	-0.452157762	-0.205255161	79.1149	-18.181	-138.32	1136.3	-31.809	-131.142	2479.5	-33.683	-183.247	3031.4	-34.557	-256.555	2842.1	0
6/3/1996	0:00:00	NaN	NaN	NaN	0.56397127	-0.446673891	-0.205040352	NaN	-17.914	-136.327	1161.8	-35.203	-132.858	2293.3	-49.833	-258.401	3583.2	-43.378	-37.156	2849	1
6/3/1996	6:00:00	NaN	NaN	NaN	0.564858367	-0.44119002	-0.204825543	NaN	-17.574	-137.014	1118.1	-35.079	-131.31	1924.4	-54.966	-251.573	4294.9	-41.466	-22.974	2583.8	1
6/3/1996	12:00:00	NaN	NaN	NaN	0.565745464	-0.435706149	-0.204610734	NaN	-16.787	-137.654	1001.6	-35.32	-130.2	1709.3	-49.291	-225.33	6036.9	-37.336	-27.297	1861.2	1
6/3/1996	18:00:00	NaN	NaN	NaN	0.566632561	-0.430222278	-0.204395926	76.2373	-16.121	-133.794	1320	-35.212	-130.347	2035	-30.935	-181.979	3774.9	-37.054	-269.073	4959.1	0
6/4/1996	0:00:00	NaN	NaN	NaN	0.567519658	-0.424738407	-0.204181117	NaN	-15.945	-138.044	958.8	-33.907	-130.595	2188.6	-59.239	-233.11	5985.1	-39.093	-357.798	0	1
6/4/1996	6:00:00	NaN	NaN	NaN	0.568406754	-0.419254536	-0.203966308	81.9394	-15.128	-137.111	1075.6	-32.577	-126.386	2258.5	-33.111	-179.253	3655.7	-45.141	-227.974	4870.3	1
6/4/1996	12:00:00	NaN	NaN	NaN	0.569293851	-0.413770665	-0.203751499	98.5665	-13.974	-138.735	990.5	-28.481	-123.802	1987.5	-42.53	-199.785	4836.6	-39.744	-203.959	3796.5	1
6/4/1996	18:00:00	NaN	NaN	NaN	0.570180948	-0.408286794	-0.203536691	NaN	-13.005	-141.907	784.8	-25.764	-122.845	1694.7	-58.147	-205.502	5859.8	-52.075	-351.58	2608.8	1
6/5/1996	0:00:00	NaN	NaN	NaN	0.571068045	-0.402802923	-0.203321882	NaN	-12.618	-145.83	374.1	-24.79	-122.176	1486	-56.357	-201.434	4462.4	-53.876	-341.577	2445.1	1
6/5/1996	6:00:00	NaN	NaN	NaN	0.571955141	-0.397319052	-0.203107073	8.37753	-9.44	-147.104	963	-11.465	-118.988	1325.5	-12.028	-96.777	1510.8	-18.248	-85.394	2011.9	1
6/5/1996	12:00:00	NaN	NaN	NaN	0.572842238	-0.391835181	-0.202892264	42.8758	-9.456	-152.379	1021.4	-15.836	-121.185	1435.8	-18.335	-107.704	1447.3	-17.25	-94.773	1736.2	1
6/5/1996	18:00:00	NaN	NaN	NaN	0.573729335	-0.38635131	-0.202677456	49.0046	-9.312	-156.739	946.2	-15.419	-122.945	1431.8	-19.076	-109.464	1837.5	-15.294	-105.199	1495.3	1
6/6/1996	0:00:00	NaN	NaN	NaN	0.574616432	-0.380867439	-0.202462647	18.5343	-8.812	-159.569	670.6	-13.743	-124.071	1280.1	-13.661	-101.26	1590.2	-19.419	-83.478	1822.2	1
6/6/1996	6:00:00	NaN	NaN	NaN	0.575503529	-0.375383568	-0.202247838	62.221	-9.659	-162.148	425.5	-15.884	-125.185	1343.7	-22.404	-113.769	1534.1	-33.602	-112.326	2079	1
6/6/1996	12:00:00	NaN	NaN	NaN	0.576390625	-0.369899697	-0.202033029	65.2653	-9.735	-164.178	407.3	-15.626	-126.509	1385.2	-23.383	-115.241	1620.1	-33.299	-122.578	2564.7	1
6/6/1996	18:00:00	NaN	NaN	NaN	0.577277722	-0.364415826	-0.201818221	59.0067	-9.328	-165.758	371.9	-15.302	-127.872	1420.8	-21.983	-114.408	1575.1	-32.041	-116.221	2033.1	1
6/7/1996	0:00:00	NaN	NaN	NaN	0.578164819	-0.358931955	-0.201603412	41.6246	-8.456	-166.915	374.7	-14.285	-129.24	1349.6	-16.753	-110.774	1877.6	-16.238	-104.312	1666.2	1
6/7/1996	6:00:00	NaN	NaN	NaN	0.579051916	-0.353448084	-0.201388603	11.0595	-6.23	-166.793	913.3	-10.764	-130.626	1246	-6.269	-108.879	1370.9	-17.299	-94.964	1844.9	1
6/7/1996	12:00:00	NaN	NaN	NaN	0.579939012	-0.347964213	-0.201173794	12.7812	-5.741	-167.529	673.1	-10.762	-132.157	1088.3	-6.822	-109.077	1406.3	-17.15	-93.799	1964.8	1
6/7/1996	18:00:00	NaN	NaN	NaN	0.580826109	-0.342480342	-0.200958986	9.2675	-6.623	-164.597	466.6	-8.021	-128.867	983.6	-4.617	-106.345	1130.7	-17.292	-88.491	1849.1	1
6/8/1996	0:00:00	NaN	NaN	NaN	0.581713206	-0.336996471	-0.200744177	76.401	-8.993	-162.131	345.8	-15.248	-126.993	1213.5	-30.806	-123.791	2246.2	-46.985	-231.135	5987.1	1
6/8/1996	6:00:00	NaN	NaN	NaN	0.582600303	-0.331512601	-0.200529368	75.7409	-9.843	-162.366	361.5	-15.221	-125.759	1556.5	-29.451	-124.116	2037.1	-51.33	-252.138	3419.8	1
6/8/1996	12:00:00	NaN	NaN	NaN	0.583487399	-0.32602873	-0.200314559	85.6806	-12.554	-158.857	88.7	-18.563	-124.474	1337.4	-37.304	-129.929	2184.2	-40.189	-173.435	4015.1	1
6/8/1996	18:00:00	NaN	NaN	NaN	0.584374496	-0.320544859	-0.200099751	83.1452	-12.753	-158.813	0	-18.072	-125.098	1306.3	-36.477	-129.228	2151.9	-37.238	-172.044	3365.2	1
6/9/1996	0:00:00	NaN	NaN	NaN	0.585261593	-0.315060988	-0.199884942	81.2149	-14.655	-157.762	107	-17.999	-125.718	1277	-35.665	-129.257	2049.9	-36.988	-173.086	3313.6	1
6/9/1996	6:00:00	NaN	NaN	NaN	0.58614869	-0.309577117	-0.199670133	77.0386	-15.822	-156.536	374.3	-18.069	-127.375	1378.2	-31.258	-134.31	1680.6	-20.104	-124.981	1634.3	1
6/9/1996	12:00:00	NaN	NaN	NaN	0.587035787	-0.304093246	-0.199455324	78.3872	-17.938	-155.424	702.3	-17.74	-131.551	1135.2	-32.118	-128.996	1814	-48.814	-170.548	3933.1	1
6/9/1996	18:00:00	NaN	NaN	NaN	0.587922883	-0.298609375	-0.199240516	NaN	-20.657	-158.694	1078.8	-25.272	-176.227	1583.1	-48.373	-206.263	2301.9	-22.109	-255.763	869.6	1
6/10/1996	0:00:00	NaN	NaN	NaN	0.58880998	-0.293125504	-0.199025707	78.4555	-14.565	-155.037	292.7	-18.151	-129.224	914.6	-32.439	-127.18	1929.4	-22.657	-129.381	1430.1	1
6/10/1996	6:00:00	NaN	NaN	NaN	0.589697077	-0.287641633	-0.198810898	70.0896	-13.298	-155.212	439.9	-16.165	-128.367	1020.5	-25.698	-118.564	1798.2	-38.693	-177.699	3475.3	1
6/10/1996	12:00:00	NaN	NaN	NaN	0.590584174	-0.282157762	-0.198596089	47.6728	-13.315	-154.936	376.4	-13.553	-128.435	1141.8	-17.806	-116.907	1718.6	-28.88	-134.845	2384.6	1
6/10/1996	18:00:00	NaN	NaN	NaN	0.59147127	-0.276673891	-0.198381281	35.7231	-11.626	-153.289	409.4	-11.33	-129.853	783.7	-13.141	-111.637	1361	-11.96	-94.73	1591.3	1
6/11/1996	0:00:00	NaN	NaN	NaN	0.592358367	-0.27119002	-0.198166472	4.7012	-9	-146.629	925.3	-9.01	-117.925	1019.8	-9.66	-82.853	1095.7	-16.479	-74.981	1006.3	0
6/11/1996	6:00:00	NaN	NaN	NaN	0.593245464	-0.265706149	-0.197951663	4.4386	-10.168	-148.196	886.6	-10.451	-121.927	1026.2	-10.813	-87.848	1219.7	-21.25	-80.834	1883.6	1
6/11/1996	12:00:00	NaN	NaN	NaN	0.594132561	-0.260222278	-0.197736854	4.2455	-10.956	-149.144	784.5	-10.274	-122.975	1084.6	-10.547	-88.498	1189.2	-19.978	-81.492	1649.9	1
6/11/1996	18:00:00	NaN	NaN	NaN	0.595019658	-0.254738407	-0.197522046	10.2529	-11.546	-148.761	444.2	-14.831	-124.972	394	-11.973	-99.286	656.1	-13.957	-93.312	1422.7	1
6/12/1996	0:00:00	NaN	NaN	NaN	0.595906754	-0.249254536	-0.197307237	20.9841	-11.559	-145.651	339.5	-9.588	-119.744	1038.2	-19.624	-87.803	1466.1	-18.48	-104.097	1999.7	1
6/12/1996	6:00:00	NaN	NaN	NaN	0.596793851	-0.243770665	-0.197092428	8.7805	-10.34	-143.022	664.9	-6.744	-113.975	1341.2	-18.273	-81.916	1436.6	-22.169	-82.202	2052.7	1
6/12/1996	12:00:00	NaN	NaN	NaN	0.597680948	-0.238286794	-0.196877619	14.7128	-10.56	-142.708	769.3	-9.671	-117.415	1083.8	-20.833	-81.382	1704.3	-16.184	-91.596	1804.6	1
6/12/1996	18:00:00	NaN	NaN	NaN	0.598568045	-0.232802923	-0.196662811	18.9016	-8.819	-139.245	874.2	-8.618	-114.897	1070.6	-21.401	-82.863	1987.9	-21.49	-109.067	2104.7	1
6/13/1996	0:00:00	NaN	NaN	NaN	0.599455141	-0.227319052	-0.196448002	8.7805	-9.454	-140.309	808.7	-8.692	-117.597	1232.8	-18.72	-81.632	1610.1	-16.865	-92.189	1784.1	1
6/13/1996	6:00:00	NaN	NaN	NaN	0.600342238	-0.221835181	-0.196233193	7.9072	-10.363	-140.117	816.8	-10.657	-120.611	1368.2	-17.305	-83.625	1670.8	-16.43	-95.842	1814.4	1
6/13/1996	12:00:00	NaN	NaN	NaN	0.601229335	-0.21635131	-0.196018384	12.4454	-11.123	-141.192	898.1	-12.298	-123.066	1286.8	-17.024	-86.89	1508.1	-19.895	-103.584	1962.7	1
6/13/1996	18:00:00	NaN	NaN	NaN	0.602116432	-0.210867439	-0.195803576	10.9714	-12.81	-145.937	463.6	-12.932	-128.991	896.3	-14.356	-94.402	1225.1	-21.415	-104.997	1860.6	1
6/14/1996	0:00:00	NaN	NaN	NaN	0.603003529	-0.205383568	-0.195588767	17.0853	-14.077	-148.737	317.2	-13.617	-132.459	877.2	-13.351	-100.332	1165.4	-17.021	-97.579	1704.4	1
6/14/1996	6:00:00	NaN	NaN	NaN	0.603890625	-0.199899697	-0.195373958	27.9336	-14.645	-147.46	171.1	-14.96	-134.125	739	-13.732	-107.628	1143.8	-15.151	-98.623	1619.2	1
6/14/1996	12:00:00	NaN	NaN	NaN	0.604777722	-0.194415826	-0.195159149	73.0879	-13.741	-144.437	641.4	-18.488	-138.672	1043	-23.166	-136.146	1247.3	-19.94	-158.343	1705.5	1
6/14/1996	18:00:00	NaN	NaN	NaN	0.605664819	-0.188931955	-0.194944341	72.1161	-14.134	-143.494	378.1	-18.775	-140.749	1021.1	-23.24	-133.846	1387.4	-21.103	-159.107	1980.5	1
6/15/1996	0:00:00	NaN	NaN	NaN	0.606551916	-0.183448084	-0.194729532	70.6385	-14.618	-143.103	268.6	-18.817	-139.898	813.7	-22.808	-133.125	1176.4	-23.868	-155.181	1843.1	1
6/15/1996	6:00:00	NaN	NaN	NaN	0.602468582	-0.178031418	-0.194584027	62.9528	-15.451	-137.932	966.8	-20.796	-142.707	1037.8	-19.819	-129.38	1550.2	-28.649	-155.92	2461.3	1
6/15/1996	12:00:00	NaN	NaN	NaN	0.598385249	-0.172614751	-0.194438523	62.1438	-16.848	-140.919	661.4	-21.238	-142.009	414.1	-19.248	-128.681	1101.6	-26.515	-144.295	1196.4	1
6/15/1996	18:00:00	NaN	NaN	NaN	0.594301916	-0.167198084	-0.194293018	NaN	-18.237	-129.286	1272.1	-28.327	-167.24	2473.9	-31.115	-213.958	2154.7	-47.468	-245.04	4066.2	0
6/16/1996	0:00:00	NaN	NaN	NaN	0.590218582	-0.161781418	-0.194147514	76.3785	-18.312	-129.458	1243.7	-27.355	-163.918	2241.6	-34.101	-206.27	2529.7	-38.614	-280.024	4499.3	0
6/16/1996	6:00:00	NaN	NaN	NaN	0.586135249	-0.156364751	-0.194002009	NaN	-17.987	-128.839	1356.8	-27.714	-162.138	2402.4	-32.931	-206.583	3038.6	-36.677	-274.312	4234.9	0
6/16/1996	12:00:00	NaN	NaN	NaN	0.582051916	-0.150948084	-0.193856504	NaN	-19.118	-133.854	1197.5	-25.027	-155.606	1502.5	-50.962	-194.397	3023.6	-56.5	-296.611	2143.3	1
6/16/1996	18:00:00	NaN	NaN	NaN	0.577968582	-0.145531418	-0.193711	NaN	-19.701	-135.542	1096.1	-24.308	-152.833	1519.3	-54.272	-174.736	4888.2	-56.616	-340.744	7643.5	1
6/17/1996	0:00:00	NaN	NaN	NaN	0.573885249	-0.140114751	-0.193565495	NaN	-21.252	-136.021	1259.5	-25.822	-148.958	1804.7	-51.46	-186.491	4115.1	-50.358	-275.889	4652.2	1
6/17/1996	6:00:00	NaN	NaN	NaN	0.569801916	-0.134698084	-0.193419991	65.9015	-19.293	-133.531	1298.9	-24.781	-149.531	1585.2	-18.779	-166.895	1131.4	-19.659	-133.318	1492.4	1
6/17/1996	12:00:00	NaN	NaN	NaN	0.565718582	-0.129281418	-0.193274486	99.3259	-20.505	-136.803	1188.8	-23.766	-134.923	1112.1	-50.595	-176.987	4437.2	-27.699	-235.354	1107.8	0
6/17/1996	18:00:00	NaN	NaN	NaN	0.561635249	-0.123864751	-0.193128982	53.6434	-19.872	-138.005	1098.6	-20.849	-135.683	483.5	-16.47	-145.888	281.6	-26.188	-126.374	1482.9	1
6/18/1996	0:00:00	NaN	NaN	NaN	0.557551916	-0.118448084	-0.192983477	53.4286	-19.168	-139.783	846.9	-19.935	-135.73	446.7	-16.3	-141.817	32.9	-25.578	-124.948	1639	1
6/18/1996	6:00:00	NaN	NaN	NaN	0.553468582	-0.113031418	-0.192837972	72.3724	-18.803	-138.675	933.2	-20.026	-134.272	645.7	-22.482	-166.05	1545.5	-48.826	-214.872	5915.3	1
6/18/1996	12:00:00	NaN	NaN	NaN	0.549385249	-0.107614751	-0.192692468	53.5056	-17.998	-143.117	904.6	-18.465	-137.739	522.6	-16.717	-140.436	617	-21.206	-120.253	1369.8	1
6/18/1996	18:00:00	NaN	NaN	NaN	0.545301916	-0.102198084	-0.192546963	61.4406	-17.532	-143.198	643.3	-17.802	-142.346	333	-18.089	-138.016	680.9	-21.782	-122.006	1481.6	1
6/19/1996	0:00:00	NaN	NaN	NaN	0.541218582	-0.096781418	-0.192401459	77.4872	-17.352	-138.834	1239.3	-28.308	-126.91	2000.9	-31.084	-181.181	3168	-40.286	-243.37	3309.5	0
6/19/1996	6:00:00	NaN	NaN	NaN	0.537135249	-0.091364751	-0.192255954	96.552	-16.953	-138.916	1195.3	-28.25	-120.649	1803	-44.471	-169.319	4497.6	-43.104	-212.567	4521.8	1
6/19/1996	12:00:00	NaN	NaN	NaN	0.533051916	-0.085948084	-0.192110449	84.5574	-16.936	-133.225	993.7	-29.976	-121.987	2164.5	-37.305	-180.055	3963.8	-43.72	-344.251	7719.2	1
6/19/1996	18:00:00	NaN	NaN	NaN	0.528968582	-0.080531418	-0.191964945	82.3038	-16.545	-134.522	926.8	-28.929	-120.468	1939.7	-34.62	-179.029	3745.5	-50.548	-323.345	7463.4	0
6/20/1996	0:00:00	NaN	NaN	NaN	0.524885249	-0.075114751	-0.19181944	77.3062	-16.338	-136.341	871.9	-27.264	-119.837	1592	-29.513	-175.452	2655.1	-38.309	-211.43	2096.2	0
6/20/1996	6:00:00	NaN	NaN	NaN	0.520801916	-0.069698084	-0.191673936	91.0579	-15.718	-137.377	1250.7	-27.262	-116.044	1954.4	-35.322	-175.975	3714.3	-49.471	-186.7	6424.8	1
6/20/1996	12:00:00	NaN	NaN	NaN	0.516718582	-0.064281418	-0.191528431	78.5899	-17.141	-144.935	1075.3	-23.678	-117.081	1470.3	-31.418	-172.822	3309	-52.781	-301.263	6859.3	0
6/20/1996	18:00:00	NaN	NaN	NaN	0.512635249	-0.058864751	-0.191382927	77.5026	-17.472	-146.728	1071.5	-22.209	-117.734	1504.9	-30.401	-171.144	3208.9	-30.02	-216.041	2781.8	0
6/21/1996	0:00:00	NaN	NaN	NaN	0.508551916	-0.053448084	-0.191237422	76.7265	-17.331	-147.408	936.5	-22.073	-118.075	1552.4	-28.756	-166.576	2389.9	-34.42	-225.264	3679	0
6/21/1996	6:00:00	NaN	NaN	NaN	0.504468582	-0.048031418	-0.191091917	74.3033	-16.657	-145.358	1128.8	-23.149	-119.294	1572.2	-23.177	-161.43	1697	-19.374	-164.329	1076.1	1
6/21/1996	12:00:00	NaN	NaN	NaN	0.500385249	-0.042614751	-0.190946413	78.7215	-16.414	-144.068	1210	-20.362	-112.317	1737.7	-31.557	-166.207	2983.3	-26.42	-167.905	2286.1	1
6/21/1996	18:00:00	NaN	NaN	NaN	0.496301916	-0.037198084	-0.190800908	80.2307	-16.034	-137.657	929.1	-21.111	-104.406	1720.3	-31.532	-160.11	2549.6	-31.29	-155.6	2398	1
6/22/1996	0:00:00	NaN	NaN	NaN	0.492218582	-0.031781418	-0.190655404	80.7271	-17.712	-132.54	1018.4	-22.222	-105.321	1938	-32.592	-159.992	2461.1	-35.776	-149.62	2568.6	1
6/22/1996	6:00:00	NaN	NaN	NaN	0.488135249	-0.026364751	-0.190509899	73.8936	-18.18	-131.143	1502.7	-23.716	-126.61	1497.1	-23.241	-157.721	1704.9	-14.071	-156.419	1026.8	1
6/22/1996	12:00:00	NaN	NaN	NaN	0.484051916	-0.020948084	-0.190364394	73.9899	-17.78	-131.194	1424.7	-25.374	-126.904	1676.4	-23.185	-149.724	862.1	-19.686	-166.24	1001.9	1
6/22/1996	18:00:00	NaN	NaN	NaN	0.479968582	-0.015531418	-0.19021889	50.9998	-16.168	-130.302	1518.1	-27.282	-128.193	2547.5	-15.222	-140.709	1008.7	-14.966	-131.833	1582.1	1
6/23/1996	0:00:00	NaN	NaN	NaN	0.475885249	-0.010114751	-0.190073385	66.9101	-15.845	-130.121	1203.5	-27.989	-124.375	1911.7	-20.99	-136.476	706.5	-22.621	-168.781	1721.2	1
6/23/1996	6:00:00	NaN	NaN	NaN	0.471801916	-0.004698084	-0.189927881	76.2373	-15.221	-126.203	1556.9	-37.793	-135.481	4524.2	-30.387	-181.657	2997	-43.398	-263.919	2565	0
6/23/1996	12:00:00	NaN	NaN	NaN	0.467718582	0.000718582	-0.189782376	98.635	-15.994	-125.505	1665.9	-42.284	-135.255	5752.3	-38.444	-226.691	8808.3	-34.946	-331.431	8139	0
6/23/1996	18:00:00	NaN	NaN	NaN	0.463635249	0.006135249	-0.189636872	99.7012	-16.644	-126.678	1591.2	-32.613	-121.224	3512.5	-47.899	-141.47	5616.9	-29.173	-169.057	3061.4	1
6/24/1996	0:00:00	NaN	NaN	NaN	0.459551916	0.011551916	-0.189491367	101.83	-17.266	-129.524	1555.1	-30.61	-117.708	3033.1	-48.4	-161.106	5230	-64.775	-177.229	5558.2	1
6/24/1996	6:00:00	NaN	NaN	NaN	0.455468582	0.016968582	-0.189345862	75.8189	-17.477	-131.768	1413.3	-27.98	-115.136	2496.8	-28.656	-137.818	2026	-15.763	-160.966	1205.7	1
6/24/1996	12:00:00	NaN	NaN	NaN	0.451385249	0.022385249	-0.189200358	NaN	-17.692	-133.855	1148.6	-23.602	-107.585	1946.1	-53.286	-123.288	5941.1	-44.845	-310.69	5666.3	1
6/24/1996	18:00:00	NaN	NaN	NaN	0.447301916	0.027801916	-0.189054853	NaN	-16.302	-131.048	1176.9	-19.071	-97.808	1934	-64.477	-151.883	4643.3	-35.528	-218.074	2411.1	0
6/25/1996	0:00:00	NaN	NaN	NaN	0.443218582	0.033218582	-0.188909349	NaN	-15.528	-131.495	1342.7	-18.88	-101.433	1987.3	-65.357	-127.009	4900.3	-39.383	-211.248	1559.1	1
6/25/1996	6:00:00	NaN	NaN	NaN	0.439135249	0.038635249	-0.188763844	NaN	-15.317	-133.826	1226.7	-18.491	-100.223	1837.4	-58.095	-110.321	5821.5	-58.118	-283.306	1597.8	1
6/25/1996	12:00:00	NaN	NaN	NaN	0.435051916	0.044051916	-0.188618339	NaN	-16.408	-138.055	896.4	-18.414	-97.486	1640.6	-62.548	-115.339	5380	-34.354	-204.965	2616.3	1
6/25/1996	18:00:00	NaN	NaN	NaN	0.430968582	0.049468582	-0.188472835	94.4049	-16.274	-139.636	914.9	-17.759	-99.488	1490.7	-42.176	-112.875	5252.8	-70.072	-275.621	6511.1	1
6/26/1996	0:00:00	NaN	NaN	NaN	0.426885249	0.054885249	-0.18832733	86.3117	-16.461	-141.516	923.8	-17.606	-101.445	1442.2	-37.147	-111.101	4278.9	-29.83	-125.694	2153.8	1
6/26/1996	6:00:00	NaN	NaN	NaN	0.422801916	0.060301916	-0.188181826	93.8343	-16.167	-141.093	1166.9	-19.127	-106.198	1892.2	-42.526	-109.931	5733.2	-34.358	-201.849	2497.4	1
6/26/1996	12:00:00	NaN	NaN	NaN	0.418718582	0.065718582	-0.188036321	84.9994	-16.328	-139.8	1674.1	-20.818	-108.868	2606.8	-37.316	-150.441	5918.8	-46.942	-241.488	6572.7	0
6/26/1996	18:00:00	NaN	NaN	NaN	0.414635249	0.071135249	-0.187890817	81.7281	-17.962	-142.559	930.1	-18.127	-107.701	1672.3	-35.864	-108.251	4560.9	-56.698	-241.122	3866.5	1
6/27/1996	0:00:00	NaN	NaN	NaN	0.410551916	0.076551916	-0.187745312	67.8386	-20.227	-142.858	1309.2	-17.966	-103.248	2069.4	-27.99	-102.896	3542	-36.425	-170.126	5678	1
6/27/1996	6:00:00	NaN	NaN	NaN	0.406468582	0.081968582	-0.187599807	76.4325	-23.773	-144.598	2052.9	-21.496	-130.764	1588.9	-30.291	-134.106	2961.4	-53.928	-148.996	5777.1	1
6/27/1996	12:00:00	NaN	NaN	NaN	0.402385249	0.087385249	-0.187454303	97.9927	-25.531	-144.916	2714.9	-52.395	-205.06	6532	-38.74	-243.86	4227.7	-45.765	-34.321	7165.6	1
6/27/1996	18:00:00	NaN	NaN	NaN	0.398301916	0.092801916	-0.187308798	NaN	-25.563	-145.102	3301.5	-48.934	-220.337	6166	-19.716	-243.908	765.7	-18.898	-236.383	447.6	0
6/28/1996	0:00:00	NaN	NaN	NaN	0.394218582	0.098218582	-0.187163294	NaN	-25.202	-143.721	3097.7	-48.143	-212.392	4646.9	-30.426	-214.708	3769.2	-48.762	-227.08	4686.5	0
6/28/1996	6:00:00	NaN	NaN	NaN	0.390135249	0.103635249	-0.187017789	101.148	-24.893	-142.955	2771.6	-37.409	-196.153	3076.1	-42.029	-260.564	4136.5	-58.259	-45.492	7697.9	1
6/28/1996	12:00:00	NaN	NaN	NaN	0.386051916	0.109051916	-0.186872284	NaN	-25.166	-141.59	2658.4	-37.211	-186.599	3532.6	-46.483	-233.931	4744.2	-44.236	-338.798	7152.2	1
6/28/1996	18:00:00	NaN	NaN	NaN	0.381968582	0.114468582	-0.18672678	NaN	-23.547	-138.614	2614.7	-37.196	-186.385	3712.6	-52.531	-237.479	5116.5	-45.64	-353.471	3151.8	0
6/29/1996	0:00:00	NaN	NaN	NaN	0.377885249	0.119885249	-0.186581275	99.209	-23.919	-137.793	2441.8	-51.845	-177.877	6055.2	-39.058	-241.249	5417.9	-37.936	-302.211	3449.3	1
6/29/1996	6:00:00	NaN	NaN	NaN	0.373801916	0.125301916	-0.186435771	96.9597	-21.893	-136.148	2134.9	-49.672	-179.021	5709.3	-36.041	-229.013	3900.2	-25.623	-245.171	1712.3	0
6/29/1996	12:00:00	NaN	NaN	NaN	0.369718582	0.130718582	-0.186290266	NaN	-22.119	-136.246	2003.1	-56.905	-240.609	4598.9	-26.094	-328.816	418.6	-24.621	-330.193	0	1
6/29/1996	18:00:00	NaN	NaN	NaN	0.365635249	0.136135249	-0.186144762	96.2196	-22.794	-135.088	1940.7	-49.865	-215.614	3969.4	-33.015	-276.627	2854.1	-38.841	-350.201	2527.7	1
6/30/1996	0:00:00	NaN	NaN	NaN	0.361551916	0.141551916	-0.185999257	84.7787	-24.065	-134.024	1856.1	-55.372	-250.595	2527.7	-30.819	-320.475	957.9	-27.969	-308.091	518.1	1
6/30/1996	6:00:00	NaN	NaN	NaN	0.357468582	0.146968582	-0.185853752	83.2204	-24.727	-133.906	1942.8	-47.624	-224.533	6647.2	-37.856	-325.909	0	-36.987	-21.443	3636.1	0
6/30/1996	12:00:00	NaN	NaN	NaN	0.353385249	0.152385249	-0.185708248	99.7642	-24.534	-135.367	1831.8	-42.83	-237.635	7721.4	-45.734	-276.102	7935.9	-52.275	-81.321	9719.4	0
6/30/1996	18:00:00	NaN	NaN	NaN	0.349301916	0.157801916	-0.185562743	NaN	-25.68	-137.098	2284.3	-44.224	-236.349	4285.6	-64.683	-313.538	7617.3	-54.854	-86.777	8736.6	0
7/1/1996	0:00:00	NaN	NaN	NaN	0.345218582	0.163218582	-0.185417239	NaN	-24.481	-136.466	1846.7	-47.773	-235.483	3392.2	-51.214	-312.942	838.4	-61.823	-43.836	7475.6	0
7/1/1996	6:00:00	NaN	NaN	NaN	0.341135249	0.168635249	-0.185271734	97.6859	-24.098	-133.825	2223.3	-38.177	-229.122	3641.8	-42.313	-323.833	7655.9	NaN	NaN	NaN	0
7/1/1996	12:00:00	NaN	NaN	NaN	0.337051916	0.174051916	-0.185126229	NaN	-23.364	-133.987	2102.7	-47.988	-232.865	1904.9	-54.956	-291.206	3496.8	-54.491	-30.963	6909.7	0
7/1/1996	18:00:00	NaN	NaN	NaN	0.332968582	0.179468582	-0.184980725	NaN	-23.829	-134.243	2464	-50.511	-226.408	1308	-22.468	-241.131	245.9	-19.685	-241.12	269.9	0
7/2/1996	0:00:00	NaN	NaN	NaN	0.328885249	0.184885249	-0.18483522	88.594	-22.841	-135.398	2028.2	-53.61	-225.665	1556.8	-25.067	-253.89	1841.8	-46.096	-318.786	971.7	0
7/2/1996	6:00:00	NaN	NaN	NaN	0.324801916	0.190301916	-0.184689716	90.1742	-22.667	-136.872	1822.8	-56.964	-224.404	1643.5	-26.458	-251.942	1907.9	-57.431	-7.578	7601.5	0
7/2/1996	12:00:00	NaN	NaN	NaN	0.320718582	0.195718582	-0.184544211	96.6148	-22.667	-139.436	1636.7	-60.6	-222.066	2448.8	-34.878	-266.76	2139.8	-63.8	-24.328	7680.7	0
7/2/1996	18:00:00	NaN	NaN	NaN	0.316635249	0.201135249	-0.184398707	100.831	-22.595	-140.559	1497	-63.53	-213.676	2810.8	-38.011	-264.792	2140.7	-41.86	-6.866	6550.7	0
7/3/1996	0:00:00	NaN	NaN	NaN	0.312551916	0.206551916	-0.184253202	NaN	-25.115	-144.762	1726	-45.008	-163.595	3205.2	-44.714	-310.314	6605.5	-54.116	-144.942	6148.2	0
7/3/1996	6:00:00	NaN	NaN	NaN	0.308468582	0.211968582	-0.184107697	59.0067	-26.64	-147.358	1983.5	-17.12	-155.285	1178.2	-21.607	-114.519	1810.5	-26.226	-95.934	2813.5	1
7/3/1996	12:00:00	NaN	NaN	NaN	0.304385249	0.217385249	-0.183962193	NaN	-24.983	-145.259	1384.6	-40.896	-154.249	3089	-51.559	-275.515	2245.6	-25.162	-294.863	1212.3	1
7/3/1996	18:00:00	NaN	NaN	NaN	0.300301916	0.222801916	-0.183816688	NaN	-25.095	-141.398	2206.3	-33.066	-151.97	2292.7	-53.151	-179.092	4575.1	-41.845	-231.876	5515.3	1
7/4/1996	0:00:00	NaN	NaN	NaN	0.296218582	0.228218582	-0.183671184	NaN	-25.014	-141.551	2267.5	-30.255	-145.985	2484.9	-50.55	-167.964	5982.3	-30.141	-233.53	2223.9	0
7/4/1996	6:00:00	NaN	NaN	NaN	0.292135249	0.233635249	-0.183525679	91.1691	-24.078	-139.073	1729	-45.526	-145.647	3937.7	-29.75	-246.258	1542.5	-51.368	-339.766	4495.7	0
7/4/1996	12:00:00	NaN	NaN	NaN	0.288051916	0.239051916	-0.183380174	NaN	-24.068	-139.467	1653.9	-39.91	-142.814	3248.5	-31.155	-244.738	1571.5	-54.345	-336.685	4349.6	0
7/4/1996	18:00:00	NaN	NaN	NaN	0.283968582	0.244468582	-0.18323467	93.2104	-24.169	-140.528	1891.6	-35.64	-141.035	2826.3	-32.543	-248.896	2920.5	-55.976	-337.233	5202.8	0
7/5/1996	0:00:00	NaN	NaN	NaN	0.279885249	0.249885249	-0.183089165	NaN	-24.094	-139.892	1939.9	-34.552	-142.054	2923.2	-56.313	-235.562	4003.7	-32.114	-310.449	3.4	1
7/5/1996	6:00:00	NaN	NaN	NaN	0.275801916	0.255301916	-0.182943661	NaN	-24.436	-141.479	1844.9	-33.632	-140.277	2946.8	-57.501	-234.018	3944.5	-30.768	-319.388	977.2	1
7/5/1996	12:00:00	NaN	NaN	NaN	0.271718582	0.260718582	-0.182798156	98.882	-24.591	-141.91	1504.9	-36.659	-135.659	2682.8	-38.581	-231.11	456.8	-56.218	-323.569	4656.9	0
7/5/1996	18:00:00	NaN	NaN	NaN	0.267635249	0.266135249	-0.182652652	101.202	-25.088	-143.066	1439.2	-35.732	-134.068	2735.7	-42.442	-230.932	1117	-59.834	-319.331	5274	0
7/6/1996	0:00:00	NaN	NaN	NaN	0.263551916	0.271551916	-0.182507147	NaN	-25.572	-143.498	1743	-34.421	-134.45	3069.2	-51.352	-228.643	7559.2	-46.249	-260.271	8118.3	1
7/6/1996	6:00:00	NaN	NaN	NaN	0.259468582	0.276968582	-0.182361642	94.545	-25.556	-143.397	1922.5	-35.133	-133.55	3436.1	-41.261	-167.066	4277.2	-33.936	-200.572	3579.1	1
7/6/1996	12:00:00	NaN	NaN	NaN	0.255385249	0.282385249	-0.182216138	94.9046	-26.046	-144.379	2005.9	-31.448	-135.474	3023.4	-41.192	-164.737	3626	-36.968	-201.493	3477.5	1
7/6/1996	18:00:00	NaN	NaN	NaN	0.251301916	0.287801916	-0.182070633	92.4482	-26.073	-144.248	2108.8	-32.355	-132.691	3252.5	-39.884	-166.064	3478.9	-37.047	-203.751	3567	1
7/7/1996	0:00:00	NaN	NaN	NaN	0.247218582	0.293218582	-0.181925129	NaN	-25.357	-143.985	1813.8	-33.78	-126.859	3558.1	-56.06	-226.577	2639.1	-34.76	-267.13	1831.6	0
7/7/1996	6:00:00	NaN	NaN	NaN	0.243135249	0.298635249	-0.181779624	81.3925	-25.394	-144.354	2135.7	-32.172	-130.217	3412.8	-33.42	-157.57	3818.3	-33.71	-215.601	4635.5	0
7/7/1996	12:00:00	NaN	NaN	NaN	0.239051916	0.304051916	-0.181634119	NaN	-24.605	-144.718	1912.9	-31.508	-127.663	3506.1	-65.098	-202.626	7230.3	-55.399	-263.176	6530.7	0
7/7/1996	18:00:00	NaN	NaN	NaN	0.234968582	0.309468582	-0.181488615	NaN	-23.985	-144.808	1650	-28.367	-124.653	3335.1	-57.085	-199.247	2545	-42.765	-225.112	1544.1	1
7/8/1996	0:00:00	NaN	NaN	NaN	0.230885249	0.314885249	-0.18134311	NaN	-22.975	-144.948	1469.4	-25.16	-118.982	2451.8	-62.271	-256.908	6827.9	-82.605	-10.464	4486	1
7/8/1996	6:00:00	NaN	NaN	NaN	0.226801916	0.320301916	-0.181197606	NaN	-22.558	-145.905	1623	-24.413	-120.761	2619.5	-56.994	-209.74	3997.9	-33.922	-202.926	2211.6	1
7/8/1996	12:00:00	NaN	NaN	NaN	0.222718582	0.325718582	-0.181052101	NaN	-21.942	-146.396	1647.4	-24.617	-120.375	2646.5	-58.483	-207.426	4088.3	-34.091	-262.994	3353.1	0
7/8/1996	18:00:00	NaN	NaN	NaN	0.218635249	0.331135249	-0.180906597	NaN	-19.47	-146.349	1439.8	-23.048	-119.932	2229.1	-61.292	-211.763	6666.6	-39.733	-332.595	3362.4	1
7/9/1996	0:00:00	NaN	NaN	NaN	0.214551916	0.336551916	-0.180761092	NaN	-20.468	-146.912	1319.8	-26.78	-119.456	2495.9	-57.181	-177.704	3319	-52.695	-237.146	3092	1
7/9/1996	6:00:00	NaN	NaN	NaN	0.210468582	0.341968582	-0.180615587	NaN	-17.702	-146.833	1425.9	-23.331	-121.097	2083.5	-58.746	-184.469	4033	-27.701	-173.945	2161.9	0
7/9/1996	12:00:00	NaN	NaN	NaN	0.206385249	0.347385249	-0.180470083	NaN	-19.68	-148.038	1271.9	-25.181	-118.976	1996.4	-60.037	-160.482	3804.4	-49.599	-218.082	2707	1
7/9/1996	18:00:00	NaN	NaN	NaN	0.202301916	0.352801916	-0.180324578	NaN	-18.538	-148.585	1107.2	-24.874	-119.141	1793.1	-58.072	-148.752	3728.3	-55.75	-235.182	2862.7	1
7/10/1996	0:00:00	NaN	NaN	NaN	0.198218582	0.358218582	-0.180179074	NaN	-15.167	-148.753	1270.8	-23.505	-127.034	2083.3	-51.869	-139.409	4206.2	-47.542	-220.079	3488.6	1
7/10/1996	6:00:00	NaN	NaN	NaN	0.194135249	0.363635249	-0.180033569	93.0529	-13.702	-149.013	1444.7	-23.399	-130.547	2449.6	-41.583	-135.273	3803.2	-45.864	-199.035	3355.8	1
7/10/1996	12:00:00	NaN	NaN	NaN	0.190051916	0.369051916	-0.179888064	97.9808	-14.187	-149.815	1440.6	-24.233	-129.431	2323.8	-43.796	-131.52	3624.8	-50.892	-215.207	2874.1	1
7/10/1996	18:00:00	NaN	NaN	NaN	0.185968582	0.374468582	-0.17974256	82.9612	-13.113	-150.638	1549.6	-24.836	-132.607	2554.7	-36.952	-130.841	3761	-49.666	-202.451	3131.1	1
7/11/1996	0:00:00	NaN	NaN	NaN	0.181885249	0.379885249	-0.179597055	79.2011	-12.39	-150.31	1343.3	-23.428	-136.638	2269.3	-33.892	-125.409	3691	-51.312	-203.451	3711.3	1
7/11/1996	6:00:00	NaN	NaN	NaN	0.177801916	0.385301916	-0.179451551	17.0091	-12.745	-146.724	1261.3	-9.922	-137.58	1258.1	-6.51	-121.942	1314.5	-5.652	-99.613	1525.1	1
7/11/1996	12:00:00	NaN	NaN	NaN	0.173718582	0.390718582	-0.179306046	81.5262	-15.408	-149.569	1079.7	-23.953	-128.826	1852.2	-34.854	-118.513	3468.2	-42.004	-310.654	5896.6	1
7/11/1996	18:00:00	NaN	NaN	NaN	0.169635249	0.396135249	-0.179160542	74.1264	-14.3	-149.882	1144.2	-25.291	-133.226	1946.2	-28.047	-118.856	2668.4	-48.815	-278.631	2743.8	1
7/12/1996	0:00:00	NaN	NaN	NaN	0.165551916	0.401551916	-0.179015037	74.3735	-14.29	-153.983	1004.5	-26.17	-133.831	2253.4	-28.665	-121.01	2945.6	-44.948	-183.795	2568.1	1
7/12/1996	6:00:00	NaN	NaN	NaN	0.161468582	0.406968582	-0.178869532	24.3424	-12.52	-147.087	978.8	-7.483	-120.837	1139.3	-14.532	-103.044	1479.8	-17.031	-91.962	1574.8	1
7/12/1996	12:00:00	NaN	NaN	NaN	0.157385249	0.412385249	-0.178724028	69.7784	-14.487	-157.627	1037.3	-26.714	-138.371	1929.5	-25.475	-119.379	2784.9	-66.968	-263.606	5602.7	1
7/12/1996	18:00:00	NaN	NaN	NaN	0.153301916	0.417801916	-0.178578523	74.1158	-16.885	-164.64	283.3	-26.645	-135.077	1676	-28.524	-117.723	2829.9	-57.302	-229.586	4550.8	1
7/13/1996	0:00:00	NaN	NaN	NaN	0.149218582	0.423218582	-0.178433019	75.7435	-19.236	-169.208	926.7	-21.929	-147.095	1603.2	-28.496	-131.742	2799.7	-32.353	-160.439	2524.8	1
7/13/1996	6:00:00	NaN	NaN	NaN	0.145135249	0.428635249	-0.178287514	NaN	-24.363	-172.461	1680.8	-42.003	-183.441	5904.2	-63.145	-250.932	3754.3	-38.215	-286.174	6876.9	0
7/13/1996	12:00:00	NaN	NaN	NaN	0.141051916	0.434051916	-0.178142009	NaN	-26.943	-173.103	2051	-41.922	-179.603	6406.8	-68.615	-171.283	8173.8	-70.878	-198.668	7179.2	0
7/13/1996	18:00:00	NaN	NaN	NaN	0.136968582	0.439468582	-0.177996505	95.4383	-21.204	-169.331	1558.1	-47.624	-183.356	6715.6	-34.841	-281.161	1074.4	-41.016	-305.119	956.8	1
7/14/1996	0:00:00	NaN	NaN	NaN	0.132885249	0.444885249	-0.177851	NaN	-22.407	-169.337	1632.4	-35.264	-191.461	4436.6	-69.013	-303.983	5954.7	-57.512	-66.197	7521.6	0
7/14/1996	6:00:00	NaN	NaN	NaN	0.128801916	0.450301916	-0.177705496	NaN	-20.667	-168.018	1411.9	-36.254	-185.944	5131.7	-59.94	-241.355	3009.7	-47.621	-218.342	1904.5	0
7/14/1996	12:00:00	NaN	NaN	NaN	0.124718582	0.455718582	-0.177559991	NaN	-23.971	-169.327	1358.9	-37.07	-177.294	4840.7	-45.737	-285.81	3287.3	-23.708	-303.904	1287.7	0
7/14/1996	18:00:00	NaN	NaN	NaN	0.120635249	0.461135249	-0.177414487	NaN	-25.025	-169.685	1373.2	-31.337	-161.64	2032.3	-51.231	-229.219	4238.1	-38.578	-324.102	1814.9	1
7/15/1996	0:00:00	NaN	NaN	NaN	0.116551916	0.466551916	-0.177268982	NaN	-21.182	-168.151	1439.8	-31.438	-175.794	2761.2	-51.071	-279.333	7528.3	-81.41	-311.317	5213.5	0
7/15/1996	6:00:00	NaN	NaN	NaN	0.112519658	0.466793851	-0.177320955	89.2232	-22.695	-167.813	1010.7	-31.986	-156.288	1849.7	-38.057	-195.063	3062.4	-36.632	-245.086	2033.1	1
7/15/1996	12:00:00	NaN	NaN	NaN	0.108487399	0.467035787	-0.177372928	100.94	-20.984	-167.678	910.6	-32.124	-160.26	1895.7	-45.33	-207.806	4289.6	-46.919	-0.767	5424.2	1
7/15/1996	18:00:00	NaN	NaN	NaN	0.104455141	0.467277722	-0.177424901	NaN	-19.433	-168.475	1152.1	-34.067	-173.015	3415.5	-47.813	-251.061	6376.9	-25.848	-314.152	1768.9	0
7/16/1996	0:00:00	NaN	NaN	NaN	0.100422883	0.467519658	-0.177476874	NaN	-20.454	-164.496	1424.7	-40.044	-170.604	4675.6	-61.865	-192.477	6347.4	-32.881	-258.707	2091.4	0
7/16/1996	6:00:00	NaN	NaN	NaN	0.096390625	0.467761593	-0.177528847	NaN	-19.838	-173.5	1050	-40.762	-173.597	4332.1	-55.056	-190.024	5642.7	-43.713	-254.325	2140.9	0
7/16/1996	12:00:00	NaN	NaN	NaN	0.092358367	0.468003529	-0.17758082	NaN	-24.644	-182.643	1556.2	-44.557	-207.468	4445.3	-53.998	-315.315	4414.2	-55.688	-67.939	3102.8	0
7/16/1996	18:00:00	NaN	NaN	NaN	0.088326109	0.468245464	-0.177632793	NaN	-23.998	-179.226	1456.2	-30.546	-213.269	2753.7	-47.903	-344.128	7223.4	-68.565	-60.405	5804	0
7/17/1996	0:00:00	NaN	NaN	NaN	0.084293851	0.468487399	-0.177684766	88.6316	-21.276	-167.945	1103.9	-42.472	-179.888	4943.7	-38.319	-188.361	4275.1	-47.627	-273.208	5541.3	0
7/17/1996	6:00:00	NaN	NaN	NaN	0.080261593	0.468729335	-0.177736739	67.258	-23.201	-172.85	1393.5	-17.732	-193.121	1571.5	-18.486	-182.697	1545	-16.419	-160.17	1382.3	1
7/17/1996	12:00:00	NaN	NaN	NaN	0.076229335	0.46897127	-0.177788712	NaN	-26.202	-175.033	1625	-42.543	-202.728	4023.6	-23.033	-225.403	980.1	-27.275	-237.006	0	0
7/17/1996	18:00:00	NaN	NaN	NaN	0.072197077	0.469213206	-0.177840685	NaN	-35.438	-173.621	2995.7	-25.87	-180.601	2004.4	-68.211	-203.482	6291	-47.771	-303.501	1370	0
7/18/1996	0:00:00	NaN	NaN	NaN	0.068164819	0.469455141	-0.177892658	93.8553	-25.242	-169.55	1859	-38.971	-201.724	4771.8	-42.934	-301.627	5856.1	-71.931	-132.44	7886.5	0
7/18/1996	6:00:00	NaN	NaN	NaN	0.064132561	0.469697077	-0.177944631	NaN	-27.961	-166.06	1909.9	-43	-199.612	4370.8	-47.27	-289.411	4940.6	-54.282	-61.328	6570.1	0
7/18/1996	12:00:00	NaN	NaN	NaN	0.060100303	0.469939012	-0.177996604	94.6428	-32.088	-164.218	2577.4	-29.922	-186.062	2161.7	-40.374	-200.926	5629.8	-33.844	-244.293	3136.7	0
7/18/1996	18:00:00	NaN	NaN	NaN	0.056068045	0.470180948	-0.178048577	NaN	-26.993	-161.076	2118.1	-39.259	-201.761	4862.1	-21.652	-214.175	1722.4	-43.771	-236.019	4569.7	0
7/19/1996	0:00:00	NaN	NaN	NaN	0.052035787	0.470422883	-0.17810055	NaN	-20.354	-156.356	1778.3	-26.604	-174.956	1849.8	-50.633	-162.985	5426.1	-49.755	-280.87	2427.6	0
7/19/1996	6:00:00	NaN	NaN	NaN	0.048003529	0.470664819	-0.178152523	NaN	-21.339	-155.029	1775.4	-44.176	-204.144	4489.8	-53.97	-259.975	7265.5	-28.869	-39.265	3027.2	0
7/19/1996	12:00:00	NaN	NaN	NaN	0.04397127	0.470906754	-0.178204496	90.7795	-25.601	-155.483	2192.5	-21.178	-185.747	969.7	-40.584	-179.946	5499.2	-33.867	-231.994	1184.9	0
7/19/1996	18:00:00	NaN	NaN	NaN	0.039939012	0.47114869	-0.178256469	89.0021	-31.598	-155.877	4755.7	-50.917	-214.545	7339.3	-38.434	-308.071	4785.9	-25.775	-332.731	252.1	1
7/20/1996	0:00:00	NaN	NaN	NaN	0.035906754	0.471390625	-0.178308442	91.6222	-22.638	-151.464	2219.5	-47.348	-201.091	6471.8	-26.535	-247.646	2960.4	-34.032	-349.965	3961.1	0
7/20/1996	6:00:00	NaN	NaN	NaN	0.031874496	0.471632561	-0.178360415	100.734	-23.34	-149.531	2275.8	-40.902	-194.616	6364.6	-43.825	-226.206	7562	-62.807	-65.67	9104.9	0
7/20/1996	12:00:00	NaN	NaN	NaN	0.027842238	0.471874496	-0.178412388	96.3412	-27.005	-149.643	2923.9	-50.65	-223.571	6758.9	-36.025	-242.568	4961.7	-17.89	-282.561	2604.3	0
7/20/1996	18:00:00	NaN	NaN	NaN	0.02380998	0.472116432	-0.178464361	NaN	-26.029	-148.997	1979.6	-56.231	-227.824	6669.6	-47.908	-291.203	6513.5	-18.824	-344.534	905.8	1
7/21/1996	0:00:00	NaN	NaN	NaN	0.019777722	0.472358367	-0.178516334	NaN	-23.05	-147.636	1892	-56.621	-223.6	7280.9	-22.587	-237.067	1967.7	-14.84	-237.057	1083.1	0
7/21/1996	6:00:00	NaN	NaN	NaN	0.015745464	0.472600303	-0.178568307	88.8954	-22.009	-147.026	1483.5	-59.513	-217.409	7638.3	-22.51	-261.559	2310.5	-20.222	-260.346	2312.5	0
7/21/1996	12:00:00	NaN	NaN	NaN	0.011713206	0.472842238	-0.17862028	101.5	-35.013	-164.55	2502	-40.217	-212.889	5294	-43.517	-229.31	3446.7	-23.638	-279.003	2225.1	0
7/21/1996	18:00:00	NaN	NaN	NaN	0.007680948	0.473084174	-0.178672253	NaN	-23.524	-150.065	1573.5	-58.518	-202.131	7588.2	-24.943	-242.053	1618.5	-17.328	-244.154	1133.9	0
7/22/1996	0:00:00	NaN	NaN	NaN	0.00364869	0.473326109	-0.178724226	NaN	-27.727	-153.1	1486.8	-36.928	-198.686	4764.7	-49.046	-282.091	6632.6	-46.297	-39.77	5489.4	0
7/22/1996	6:00:00	NaN	NaN	NaN	-0.000383568	0.473568045	-0.178776199	91.4192	-25.278	-150.915	1425.2	-39.85	-192.479	5458	-39.651	-195.289	4304.4	-21.118	-209.96	1992.3	0
7/22/1996	12:00:00	NaN	NaN	NaN	-0.004415826	0.47380998	-0.178828172	85.2251	-28.66	-151.705	2259	-36.454	-243.639	6523.3	-33.396	-15.563	7794.4	-36.494	-98.94	7245.8	0
7/22/1996	18:00:00	NaN	NaN	NaN	-0.008448084	0.474051916	-0.178880145	NaN	-25.635	-150.723	1913.6	-36.301	-229.211	5829.6	-54.373	-323.731	6631.5	-35.497	-87.427	5706.5	0
7/23/1996	0:00:00	NaN	NaN	NaN	-0.012480342	0.474293851	-0.178932118	NaN	-22.239	-151.064	1609.5	-29.82	-176.917	2246.2	-46.417	-209.876	3582.2	-35.686	-269.321	2806.1	0
7/23/1996	6:00:00	NaN	NaN	NaN	-0.016512601	0.474535787	-0.178984091	NaN	-21.894	-150.399	1676.8	-34.372	-225.533	6123.4	-44.532	-342.42	3542.2	-29.041	-8.145	2570.3	0
7/23/1996	12:00:00	NaN	NaN	NaN	-0.020544859	0.474777722	-0.179036064	89.8953	-20.748	-150.835	1575.9	-35.492	-224.68	7457.9	-35.675	-4.051	6408.4	-34.775	-115.085	6323.4	0
7/23/1996	18:00:00	NaN	NaN	NaN	-0.024577117	0.475019658	-0.179088037	NaN	-20.292	-150.161	1510.9	-49.915	-216.557	7615.7	-63.467	-228.952	5932	-38.384	-324.856	1201.3	1
7/24/1996	0:00:00	NaN	NaN	NaN	-0.028609375	0.475261593	-0.17914001	NaN	-19.608	-149.116	1620.3	-47.306	-217.331	7382.6	-49.429	-342.861	7768.7	-56.798	-125.091	7094.1	1
7/24/1996	6:00:00	NaN	NaN	NaN	-0.032641633	0.475503529	-0.179191984	NaN	-18.865	-150.781	1426.4	-48.383	-217.562	7668.5	-53.492	-310.647	8369.9	-63.29	-128.458	7650.8	1
7/24/1996	12:00:00	NaN	NaN	NaN	-0.036673891	0.475745464	-0.179243957	NaN	-18.372	-152.2	1348.9	-47.965	-209.462	6767.3	-60.766	-221.436	4667.2	-28.958	-302.778	1574.1	1
7/24/1996	18:00:00	NaN	NaN	NaN	-0.040706149	0.475987399	-0.17929593	NaN	-18.143	-154.364	1427.5	-49.361	-207.886	6820	-56.984	-205.612	5013.5	-25.64	-321.704	2.4	1
7/25/1996	0:00:00	NaN	NaN	NaN	-0.044738407	0.476229335	-0.179347903	96.051	-18.379	-156.222	1322.2	-50.794	-201.028	5182.3	-31.662	-260.886	2404.6	-56.839	-280.452	3824.8	1
7/25/1996	6:00:00	NaN	NaN	NaN	-0.048770665	0.47647127	-0.179399876	NaN	-18.685	-157.809	1088.9	-41.871	-187.751	4290.1	-32.904	-224.29	6328.7	-49.899	-327.514	8268.3	0
7/25/1996	12:00:00	NaN	NaN	NaN	-0.052802923	0.476713206	-0.179451849	100.366	-19.565	-162.901	1375.1	-43.549	-178.408	5637.7	-48.53	-196.221	4816.1	-30.037	-299.921	803.9	0
7/25/1996	18:00:00	NaN	NaN	NaN	-0.056835181	0.476955141	-0.179503822	NaN	-20.324	-164.022	829	-54.234	-174.096	7857	-46.762	-231.987	5964	-21.611	-265.179	2018.8	0
7/26/1996	0:00:00	NaN	NaN	NaN	-0.060867439	0.477197077	-0.179555795	NaN	-21.007	-163.608	693.2	-57.233	-171.671	7781.7	-46.902	-262.774	8045.9	-44.474	-90.585	6169.3	1
7/26/1996	6:00:00	NaN	NaN	NaN	-0.064899697	0.477439012	-0.179607768	95.0959	-19.811	-161.059	1097.7	-58.911	-182.374	6872.3	-36.73	-244.387	2968	-42.868	-276.07	4358.8	1
7/26/1996	12:00:00	NaN	NaN	NaN	-0.068931955	0.477680948	-0.179659741	NaN	-19.669	-161.032	1173.4	-48.747	-166.119	7304.4	-42.916	-249.834	6607.7	-73.607	-11.159	7594	1
7/26/1996	18:00:00	NaN	NaN	NaN	-0.072964213	0.477922883	-0.179711714	100.132	-18.556	-160.781	1188.9	-40.478	-164.663	4900.6	-44.378	-216.343	5205.5	-41.167	-262.609	6441.9	1
7/27/1996	0:00:00	NaN	NaN	NaN	-0.076996471	0.478164819	-0.179763687	73.1348	-17.78	-159.205	1210.3	-54.37	-162.97	7561.6	-29.454	-197.576	2965.9	-37.633	-221.48	4915.3	0
7/27/1996	6:00:00	NaN	NaN	NaN	-0.08102873	0.478406754	-0.17981566	68.2882	-17.779	-159.266	1306.8	-50.133	-157.067	7162.8	-17.527	-206.365	1195.3	-20.593	-208.721	2202	0
7/27/1996	12:00:00	NaN	NaN	NaN	-0.085060988	0.47864869	-0.179867633	97.3207	-17.558	-162.435	1137.6	-29.917	-153.08	2445.4	-38.775	-223.648	6409.2	-26.717	-248.154	2430	0
7/27/1996	18:00:00	NaN	NaN	NaN	-0.089093246	0.478890625	-0.179919606	NaN	-27.861	-191.636	2720.5	-37.406	-286.292	927.5	-46.508	-302.428	1196	-37.568	-319.285	1356.9	0
7/28/1996	0:00:00	NaN	NaN	NaN	-0.093125504	0.479132561	-0.179971579	96.1125	-31.599	-191.365	3083.8	-38.991	-285.383	1939.4	-34.617	-288.759	2133.6	-59.186	-63.525	3664.9	1
7/28/1996	6:00:00	NaN	NaN	NaN	-0.097157762	0.479374496	-0.180023552	93.1982	-33.264	-191.878	2964.1	-33.255	-271.91	1407.8	-36.559	-301.159	1414.7	-37.108	-325.8	1884.8	1
7/28/1996	12:00:00	NaN	NaN	NaN	-0.10119002	0.479616432	-0.180075525	89.874	-27.486	-193.477	1790.3	-48.439	-257.953	1963.5	-30.153	-293.87	1465.8	-44.596	-3.426	2087.7	1
7/28/1996	18:00:00	NaN	NaN	NaN	-0.105222278	0.479858367	-0.180127498	NaN	-49.332	-235.097	5548.8	-52.109	-338.671	3265.9	-59.878	-86.804	1795.7	-38.076	-131.816	2096.1	1
7/29/1996	0:00:00	NaN	NaN	NaN	-0.109254536	0.480100303	-0.180179471	NaN	-40.841	-213.893	5727.8	-57.677	-325.543	5940.7	-60.047	-94.609	5455	-43.166	-280.636	4584.4	1
7/29/1996	6:00:00	NaN	NaN	NaN	-0.113286794	0.480342238	-0.180231444	86.7764	-43.538	-210.148	6698	-58.324	-315.379	6551.9	-32.282	-35.153	1256.1	-45.791	-92.167	2663.9	0
7/29/1996	12:00:00	NaN	NaN	NaN	-0.117319052	0.480584174	-0.180283417	NaN	-41.104	-197.78	3229.4	-27.734	-237.592	1258.6	-34.181	-339.848	3398.5	-46.224	-51.458	4348.4	0
7/29/1996	18:00:00	NaN	NaN	NaN	-0.12135131	0.480826109	-0.18033539	87.9552	-29.624	-200.723	2705.5	-28.959	-227.678	2241	-30.566	-307.293	602.7	-40.601	-345.572	1024.6	0
7/30/1996	0:00:00	NaN	NaN	NaN	-0.125383568	0.481068045	-0.180387363	NaN	-41.526	-209.927	5065.6	-35.582	-323.062	2609.5	-49.952	-353.057	6605.8	-45.131	-131.655	6296	0
7/30/1996	6:00:00	NaN	NaN	NaN	-0.129415826	0.48130998	-0.180439336	84.953	-18.664	-177.364	1396.6	-49.424	-231.047	4492.7	-23.827	-297.822	1152.9	-55.946	-345.829	4023.6	1
7/30/1996	12:00:00	NaN	NaN	NaN	-0.133448084	0.481551916	-0.180491309	NaN	-37.019	-201.317	4131.4	-56.992	-324.458	5285	-49.048	-59.658	1235.5	-42.498	-142.576	343.5	0
7/30/1996	18:00:00	NaN	NaN	NaN	-0.137480342	0.481793851	-0.180543282	32.1778	-11.665	-163.486	803.1	-11.589	-140.741	1119	-11.772	-128.04	1298.6	-18.244	-107.022	1653.1	1
7/31/1996	0:00:00	NaN	NaN	NaN	-0.141512601	0.482035787	-0.180595255	NaN	-15.262	-168.044	909	-19.454	-161.292	1205.1	-59.01	-186.165	7494.6	-42.968	-259.83	5439.9	1
7/31/1996	6:00:00	NaN	NaN	NaN	-0.145544859	0.482277722	-0.180647228	6.4254	-9.301	-156.572	860	-5.216	-126.224	990.4	-8.942	-95.352	1314.1	-9.67	-80.041	1106.7	1
7/31/1996	12:00:00	NaN	NaN	NaN	-0.149577117	0.482519658	-0.180699201	29.0153	-11.911	-163.703	729.2	-10.226	-142.907	902.2	-11.529	-125.463	1161.5	-20.323	-106.444	1949.5	1
7/31/1996	18:00:00	NaN	NaN	NaN	-0.153609375	0.482761593	-0.180751174	NaN	-13.944	-167.844	792.4	-14.615	-152.365	771.5	-54.301	-163.412	7648.7	-36.583	-243.741	3549.2	1
8/1/1996	0:00:00	NaN	NaN	NaN	-0.157641633	0.483003529	-0.180803147	89.5595	-17.685	-172.354	1302.6	-37.384	-204.229	4979.5	-30.579	-301.285	677.3	-48.489	-314.749	1639.2	1
8/1/1996	6:00:00	NaN	NaN	NaN	-0.161673891	0.483245464	-0.18085512	31.0225	-13.109	-166.662	927.2	-9.922	-148.47	605.2	-10.935	-129.303	1089.2	-15.812	-106.473	1787.9	1
8/1/1996	12:00:00	NaN	NaN	NaN	-0.165706149	0.483487399	-0.180907093	98.1096	-19.302	-172.225	1642.5	-43.148	-248.416	6309.5	-41.824	-40.77	7356.7	-43.346	-266.813	8454.9	0
8/1/1996	18:00:00	NaN	NaN	NaN	-0.169738407	0.483729335	-0.180959066	9.2522	-12.818	-162.865	850.5	-6.903	-140.945	984.1	-5.966	-107.716	1050.1	-11.181	-85.474	1098.5	1
8/2/1996	0:00:00	NaN	NaN	NaN	-0.173770665	0.48397127	-0.181011039	51.9404	-16.69	-166.415	1179.8	-17.211	-171.123	568.8	-14.811	-165.452	1116.6	-24.926	-168.4	1957.6	1
8/2/1996	6:00:00	NaN	NaN	NaN	-0.177802923	0.484213206	-0.181063012	NaN	-19.195	-166.826	1531.7	-36.3	-228.782	6862.6	-49.391	-17.538	8314.5	-61.726	-246.225	9154.9	0
8/2/1996	12:00:00	NaN	NaN	NaN	-0.181835181	0.484455141	-0.181114985	95.6768	-20.127	-165.098	1555.6	-35.718	-214.802	2469.7	-42.848	-336.408	3852.8	-64.493	-73.89	4565.8	0
8/2/1996	18:00:00	NaN	NaN	NaN	-0.185867439	0.484697077	-0.181166958	NaN	-18.738	-161.39	1365.3	-43.563	-218.556	7384.8	-57.03	-330.899	7052.4	-61.883	-83.036	3975.7	1
8/3/1996	0:00:00	NaN	NaN	NaN	-0.189899697	0.484939012	-0.181218931	8.4319	-15.025	-153.718	517.7	-6.797	-130.795	697.8	-7.98	-94.786	962.5	-14.535	-94.17	1536.4	1
8/3/1996	6:00:00	NaN	NaN	NaN	-0.193931955	0.485180948	-0.181270904	100.964	-18.221	-156.71	1185.7	-22.174	-178.72	1815.5	-39.534	-257.894	3163.5	-32.207	-292.311	2342.2	1
8/3/1996	12:00:00	NaN	NaN	NaN	-0.197964213	0.485422883	-0.181322877	NaN	-18.144	-156.654	1287.5	-28.896	-203.892	3113.6	-32.962	-232.114	2961.4	-36.141	-341.44	2995.8	0
8/3/1996	18:00:00	NaN	NaN	NaN	-0.201996471	0.485664819	-0.18137485	NaN	-19.194	-159.618	1572.2	-39.327	-190.803	3100.2	-29.949	-228.866	2067.5	-45.091	-345.069	5657.2	0
8/4/1996	0:00:00	NaN	NaN	NaN	-0.20602873	0.485906754	-0.181426823	6.01403	-15.807	-148.463	551	-9.687	-116.373	995.7	-15.683	-82.21	949.4	-19.088	-92.855	1980.7	1
8/4/1996	6:00:00	NaN	NaN	NaN	-0.210060988	0.48614869	-0.181478796	7.9854	-17.976	-150.031	731.7	-10.576	-124.668	766.2	-15.799	-88.609	1069.6	-19.308	-90.643	1859.2	1
8/4/1996	12:00:00	NaN	NaN	NaN	-0.214093246	0.486390625	-0.181530769	9.4895	-18.981	-151.674	932.7	-6.653	-140.473	865.4	-4.712	-107.615	930.2	-14.739	-89.938	1484.1	1
8/4/1996	18:00:00	NaN	NaN	NaN	-0.218125504	0.486632561	-0.181582742	37.6261	-19.982	-152.19	803.4	-11.59	-155.167	314.4	-11.501	-134.011	985.3	-11.25	-117.876	1269.9	1
8/5/1996	0:00:00	NaN	NaN	NaN	-0.222157762	0.486874496	-0.181634715	4.6226	-15.911	-143.286	1106.4	-13.466	-117.007	899	-14.563	-82.67	705.4	-22.421	-78.04	2299.4	1
8/5/1996	6:00:00	NaN	NaN	NaN	-0.22619002	0.487116432	-0.181686688	63.5494	-16.158	-143.039	1252.1	-17.622	-127.225	1246.4	-18.717	-153.956	1643.5	-45.483	-190.751	3157.3	1
8/5/1996	12:00:00	NaN	NaN	NaN	-0.230222278	0.487358367	-0.181738661	45.6282	-15.378	-141.23	1454.7	-17.663	-122.723	1557.2	-13.669	-142.44	1619.6	-38.441	-167.57	4184.5	1
8/5/1996	18:00:00	NaN	NaN	NaN	-0.234254536	0.487600303	-0.181790634	13.7856	-14.878	-139.409	1362.2	-18.54	-116.71	1422.4	-11.874	-102.002	1111.7	-19.699	-80.256	1414.8	1
8/6/1996	0:00:00	NaN	NaN	NaN	-0.238286794	0.487842238	-0.181842607	95.5095	-15.477	-136.429	1313.6	-19.766	-120.867	1491.9	-43.822	-168.426	4281.3	-42.939	-196.884	6447.2	1
8/6/1996	6:00:00	NaN	NaN	NaN	-0.242319052	0.488084174	-0.18189458	38.2026	-18.654	-141.414	728.1	-18.447	-119.366	1230.1	-11.993	-135.102	1298.1	-6.497	-112.645	1140.7	1
8/6/1996	12:00:00	NaN	NaN	NaN	-0.24635131	0.488326109	-0.181946553	57.6796	-19.376	-141.008	786.4	-18.611	-120.059	1290	-17.002	-146.149	910.1	-53.103	-152.947	7412.8	1
8/6/1996	18:00:00	NaN	NaN	NaN	-0.250383568	0.488568045	-0.181998526	96.4647	-18.906	-137.897	1043.1	-20.444	-120.361	1364.2	-41.65	-158.038	3352	-20.565	-155.521	1315.9	1
8/7/1996	0:00:00	NaN	NaN	NaN	-0.254415826	0.48880998	-0.182050499	77.8364	-18.985	-138.263	1448.7	-19.632	-119.683	1596.3	-29.087	-154.104	2223.5	-32.38	-200.488	5656.4	1
8/7/1996	6:00:00	NaN	NaN	NaN	-0.258448084	0.489051916	-0.182102472	70.4095	-19.445	-138.466	1495.8	-19.614	-119.334	1603.2	-21.071	-146.638	1554	-44.065	-199.725	5469.5	0
8/7/1996	12:00:00	NaN	NaN	NaN	-0.262480342	0.489293851	-0.182154445	70.2813	-18.921	-139.478	1658.6	-19.371	-118.812	1770.4	-21.032	-145.987	1658.7	-34.552	-191.602	4555.5	0
8/7/1996	18:00:00	NaN	NaN	NaN	-0.266512601	0.489535787	-0.182206418	75.2219	-18.898	-140.596	1462.8	-19.359	-121.463	1386.5	-26.57	-146.937	1818.3	-33.039	-174.274	2029.1	1
8/8/1996	0:00:00	NaN	NaN	NaN	-0.270544859	0.489777722	-0.182258391	72.2144	-17.999	-143.316	1380.9	-18.325	-121.567	1407	-22.664	-143.551	1697.2	-30.961	-187.381	4787.9	1
8/8/1996	6:00:00	NaN	NaN	NaN	-0.274577117	0.490019658	-0.182310364	31.6599	-18.204	-148.355	802.6	-18.373	-152.384	363.5	-9.897	-138.105	183.2	-10.618	-118.772	628.1	1
8/8/1996	12:00:00	NaN	NaN	NaN	-0.278609375	0.490261593	-0.182362337	98.0244	-21.548	-167.008	244	-35.173	-189.758	2115.5	-38.438	-219.324	2549.4	-50.035	-322.258	3201	0
8/8/1996	18:00:00	NaN	NaN	NaN	-0.282641633	0.490503529	-0.18241431	89.2809	-45.699	-249.553	6568.1	-63.515	-26.344	2095.5	-38.076	-47.748	543.4	-56.083	-85.842	1481.4	1
8/9/1996	0:00:00	NaN	NaN	NaN	-0.286673891	0.490745464	-0.182466283	NaN	-46.103	-243.26	5938	-77.024	-338.822	4175.4	-69.04	-42.238	7133.3	-49.665	-254.367	7309.2	1
8/9/1996	6:00:00	NaN	NaN	NaN	-0.290706149	0.490987399	-0.182518256	NaN	-46.17	-221.188	4899.8	-60.399	-241.171	2871.8	-54.5	-298.221	4971.8	-48.236	-242.419	1776	1
8/9/1996	12:00:00	NaN	NaN	NaN	-0.294738407	0.491229335	-0.182570229	101.053	-45.119	-238.09	5686.8	-47.311	-7.542	4521.6	-48.181	-107.346	7491.3	-41.233	-225.991	8314.3	0
8/9/1996	18:00:00	NaN	NaN	NaN	-0.298770665	0.49147127	-0.182622202	98.8597	-50.486	-225.301	6378.3	-58.111	-22.356	7152.7	-46.198	-120.038	7365.5	-32.933	-194.912	3514.1	0
8/10/1996	0:00:00	NaN	NaN	NaN	-0.302802923	0.491713206	-0.182674176	NaN	-48.832	-223.455	5136.9	-44.187	-349.96	4780.1	-53.769	-84.864	7369.9	-43.014	-204.233	7430.3	0
8/10/1996	6:00:00	NaN	NaN	NaN	-0.306835181	0.491955141	-0.182726149	87.1105	-32.642	-213.481	4111.1	-40.126	-353.213	7983.7	-35.462	-51.519	6561.8	-24.466	-115.906	5055.3	0
8/10/1996	12:00:00	NaN	NaN	NaN	-0.310867439	0.492197077	-0.182778122	NaN	-52.799	-207.053	5721.8	-64.992	-311.343	5284.2	-56.412	-19.679	1456	-58.651	-108.98	4060.9	1
8/10/1996	18:00:00	NaN	NaN	NaN	-0.314899697	0.492439012	-0.182830095	NaN	-22.096	-227.407	2675.1	-12.749	-236.12	2056.5	-19.88	-228.913	2317.6	-29.656	-300.125	2273.7	0
8/11/1996	0:00:00	NaN	NaN	NaN	-0.318931955	0.492680948	-0.182882068	NaN	-41.287	-204.225	4109.4	-40.136	-300.808	2338.9	-56.823	-92.546	1952.3	-44.2	-134.95	1223.1	1
8/11/1996	6:00:00	NaN	NaN	NaN	-0.322964213	0.492922883	-0.182934041	NaN	-38.26	-201.373	3480	-45.593	-285.936	2235.4	-58.799	-99.732	4963.8	-83.244	-228.795	4854.1	0
8/11/1996	12:00:00	NaN	NaN	NaN	-0.326996471	0.493164819	-0.182986014	NaN	-42.081	-197.01	4120.2	-39.941	-289.976	2483.2	-57.273	-75.759	478.1	-48.566	-132.311	1125.8	0
8/11/1996	18:00:00	NaN	NaN	NaN	-0.33102873	0.493406754	-0.183037987	NaN	-42.142	-193.96	3988.5	-41.766	-282.178	1548.4	-63.181	-70.802	3188.3	-85.81	-210.947	4312.7	1
8/12/1996	0:00:00	NaN	NaN	NaN	-0.335060988	0.49364869	-0.18308996	99.6815	-35.862	-195.526	3453.2	-43.747	-294.179	7677.5	-43.883	-36.417	5759.8	-60.263	-105.898	8481.2	0
8/12/1996	6:00:00	NaN	NaN	NaN	-0.339093246	0.493890625	-0.183141933	NaN	-37.287	-189.995	3690.2	-47.775	-268.405	2441.3	-67.079	-39.389	3673.3	-78.602	-239.415	4621.1	0
8/12/1996	12:00:00	NaN	NaN	NaN	-0.343125504	0.494132561	-0.183193906	NaN	-35.654	-186.991	3623.3	-50.051	-265.066	4323	-62.862	-22.675	2063	-43.332	-139.146	177.3	0
8/12/1996	18:00:00	NaN	NaN	NaN	-0.347157762	0.494374496	-0.183245879	NaN	-34.679	-183.226	3372.9	-41.906	-267.873	3195.5	-61.133	-11.868	2806.5	-49.808	-161.015	31	0
8/13/1996	0:00:00	NaN	NaN	NaN	-0.35119002	0.494616432	-0.183297852	NaN	-26.37	-174.899	2554.5	-38.266	-266.988	3196.4	-63.459	-5.117	3735.2	-58.45	-220.395	3717.2	0
8/13/1996	6:00:00	NaN	NaN	NaN	-0.355222278	0.494858367	-0.183349825	NaN	-22.736	-171.267	2071	-37.315	-264.998	3929.5	-48.089	-347.613	5130.4	-51.382	-183.056	6292	1
8/13/1996	12:00:00	NaN	NaN	NaN	-0.359254536	0.495100303	-0.183401798	NaN	-26.052	-172.534	2452.7	-39.57	-257.256	4021.1	-52.43	-349.246	3576.9	-54.38	-159.262	0	0
8/13/1996	18:00:00	NaN	NaN	NaN	-0.363286794	0.495342238	-0.183453771	NaN	-22.792	-169.531	2046.9	-39.994	-252.962	2909.4	-51.341	-339.49	3995.8	-58.588	-143.899	6.1	0
8/14/1996	0:00:00	NaN	NaN	NaN	-0.367319052	0.495584174	-0.183505744	71.8694	-18.242	-166.624	1641.5	-36.181	-251.979	4770.5	-35.563	-338.375	4908.3	-44.001	-103.975	5477	0
8/14/1996	6:00:00	NaN	NaN	NaN	-0.37135131	0.495826109	-0.183557717	83.2566	-16.289	-164.191	1348.1	-41.172	-244.971	4630.8	-37.332	-331.159	4464.5	-66.058	-195.465	5555.7	1
8/14/1996	12:00:00	NaN	NaN	NaN	-0.375383568	0.496068045	-0.18360969	83.1133	-16.307	-162.815	1311.2	-43.02	-239.146	4892.2	-36.829	-328.472	4068.5	-63.013	-165.796	6079.2	1
8/14/1996	18:00:00	NaN	NaN	NaN	-0.379415826	0.49630998	-0.183661663	101.276	-19.912	-163.081	1376.9	-26.628	-225.072	2825.3	-37.537	-261.796	5600.8	-27.487	-336.134	3517.5	0
8/15/1996	0:00:00	NaN	NaN	NaN	-0.383448084	0.496551916	-0.183713636	85.5955	-17.129	-161.062	1296.3	-45.415	-227.155	4105.8	-37.034	-312.588	2752.6	-60.465	-132.443	2004.2	0
8/15/1996	6:00:00	NaN	NaN	NaN	-0.384819052	0.497439012	-0.183896079	86.0531	-15.828	-160.038	1253.7	-48.147	-218.991	5201.4	-35.001	-314.814	3548.7	-58.116	-142.98	4586.4	1
8/15/1996	12:00:00	NaN	NaN	NaN	-0.38619002	0.498326109	-0.184078522	90.9999	-16.52	-159.899	1237.8	-49.495	-214.287	4227	-37.965	-304.723	2446.6	-58.95	-113.622	2178.2	1
8/15/1996	18:00:00	NaN	NaN	NaN	-0.387560988	0.499213206	-0.184260965	92.6476	-16.555	-158.786	1235.9	-49.985	-208.524	3566.2	-39.487	-300.425	2155.1	-58.814	-111.311	3321.8	1
8/16/1996	0:00:00	NaN	NaN	NaN	-0.388931955	0.500100303	-0.184443408	90.4496	-15.337	-157.607	1079	-49.112	-201.493	5753.3	-36.107	-305.048	2411.8	-56.811	-82.014	2691.7	0
8/16/1996	6:00:00	NaN	NaN	NaN	-0.390302923	0.500987399	-0.18462585	93.4493	-14.875	-157.057	1043	-47.119	-198.62	5862.8	-35.22	-296.866	1832.8	-57.676	-90.676	5435.5	1
8/16/1996	12:00:00	NaN	NaN	NaN	-0.391673891	0.501874496	-0.184808293	NaN	-16.698	-158.777	1148.3	-37.711	-199.864	3082.5	-47.774	-278.501	2333.7	-59.416	-85.845	3402.5	0
8/16/1996	18:00:00	NaN	NaN	NaN	-0.393044859	0.502761593	-0.184990736	98.1011	-16.426	-163.713	1200.5	-34.411	-200.13	3214.6	-42.736	-303.805	7771.8	-54.145	-55.195	7996.3	0
8/17/1996	0:00:00	NaN	NaN	NaN	-0.394415826	0.50364869	-0.185173179	NaN	-16.267	-168.331	844.5	-37.412	-194.764	3333	-47.825	-279.358	4149.4	-53.454	-28.874	3138	0
8/17/1996	6:00:00	312.128	-0.648940297	-0.457684418	-0.395786794	0.504535787	-0.185355622	45.3052	-11.846	-163.194	996.3	-11.539	-159.471	966.7	-15.63	-127.336	1770.4	-41.004	-122.3	6571	1
8/17/1996	12:00:00	312.074	-0.703488364	-0.512449938	-0.397157762	0.505422883	-0.185538065	NaN	-37.441	-196.136	3189.4	-26.541	-224.74	1569.2	-51.566	-345.872	7052	-35.859	-105.3	4045.7	0
8/17/1996	18:00:00	312.054	-0.723926821	-0.533060632	-0.39852873	0.50630998	-0.185720508	NaN	-18.967	-181.15	1571.7	-45.025	-211.575	5358.2	-57.845	-356.993	3108.1	-29.531	-7.738	1342.5	0
8/18/1996	0:00:00	311.661	-1.117366651	-0.926671736	-0.399899697	0.507197077	-0.185902951	87.7037	-18.651	-180.885	1650.4	-28.528	-214.261	3290.2	-40.982	-329.046	5129.2	-27.383	-90.217	2383.6	0
8/18/1996	6:00:00	311.772	-1.006914732	-0.816431192	-0.401270665	0.508084174	-0.186085394	100.876	-18.034	-175.52	1408.2	-22.46	-176.168	1720.9	-40.113	-263.044	3893	-58.576	-355.95	3654	1
8/18/1996	12:00:00	312.017	-0.7623532	-0.57203717	-0.402641633	0.50897127	-0.186267837	98.3983	-24.464	-185.246	2347	-31.543	-215.293	3125.5	-42.881	-279.518	3446.8	-64.041	-21.697	2958.1	0
8/18/1996	18:00:00	312.017	-0.76290129	-0.572792718	-0.404012601	0.509858367	-0.18645028	NaN	-15.257	-165.537	265.5	-30.907	-172.924	2640.7	-28.483	-243.88	4835.7	-46.315	-349.934	7739.5	0
8/19/1996	0:00:00	312.259	-0.521341137	-0.331397546	-0.405383568	0.510745464	-0.186632723	94.9084	-15.752	-165.493	386.2	-31.865	-170.574	2042.1	-35.652	-244.875	1740	-44.805	-331.076	4945	0
8/19/1996	6:00:00	312.438	-0.342834426	-0.153074318	-0.406754536	0.511632561	-0.186815166	NaN	-15.627	-162.753	497.9	-27.913	-168.962	1948.7	-29.564	-233.084	5005.8	-46.012	-354.672	8290.1	0
8/19/1996	12:00:00	311.819	-0.96227291	-0.772674569	-0.408125504	0.512519658	-0.186997609	NaN	-21.916	-172.135	1602.7	-48.052	-203.902	6567.2	-33.46	-335.586	5220.1	-43.232	-38.196	6259.7	1
8/19/1996	18:00:00	311.925	-0.856821019	-0.667423186	-0.409496471	0.513406754	-0.187180051	NaN	-25.711	-174.332	2171.8	-54.824	-326.785	5045.4	-68.068	-93.85	7197.5	-46.287	-230.005	6388.5	1
8/20/1996	0:00:00	312.007	-0.775315692	-0.586097253	-0.410867439	0.514293851	-0.187362494	NaN	-24.349	-170.718	1695.4	-56.248	-292.005	5730.7	-65.412	-78.867	5587.2	-63.786	-220.165	5003.3	1
8/20/1996	6:00:00	311.975	-0.807809	-0.618768033	-0.412238407	0.515180948	-0.187544937	82.3612	-25.302	-173.212	1696.4	-49.647	-277.54	2828.1	-34.861	-328.72	2710.9	-53.814	-8.503	5025.6	0
8/20/1996	12:00:00	311.915	-0.868247499	-0.679363134	-0.413609375	0.516068045	-0.18772738	87.5939	-35.251	-192.338	2237.2	-61.636	-229.465	7187.3	-34.942	-25.841	527.9	-63.555	-73.806	5466.1	0
8/20/1996	18:00:00	311.956	-0.827795628	-0.63910555	-0.414980342	0.516955141	-0.187909823	NaN	-21.027	-166.543	1326.9	-35.609	-241.89	4709.1	-63.185	-40.972	8721.9	-39.816	-219.463	7367.4	0
8/21/1996	0:00:00	311.894	-0.890290319	-0.701774243	-0.41635131	0.517842238	-0.188092266	NaN	-19.336	-162.333	1263	-16.516	-162.871	1246.4	-29.678	-208.364	2316.9	-40.578	-318.572	7219.5	0
8/21/1996	6:00:00	311.99	-0.794783644	-0.606439876	-0.417722278	0.518729335	-0.188274709	73.9124	-14.279	-156.179	1317.8	-20.079	-155.799	1547.1	-23.632	-164.132	1649.5	-16.999	-171.254	48.6	1
8/21/1996	12:00:00	312.11	-0.675222158	-0.48703058	-0.419093246	0.519616432	-0.188457152	NaN	-34.079	-186.029	3440.5	-46.804	-270.532	7889.3	NaN	NaN	NaN	NaN	NaN	NaN	0
8/21/1996	18:00:00	311.97	-0.815770307	-0.627767734	-0.420464213	0.520503529	-0.188639595	NaN	-27.044	-198.515	1642.2	-34.025	-215.115	1843.7	-50.638	-231.444	3507.2	-49.173	-320.138	5068.9	0
8/22/1996	0:00:00	312.048	-0.738265015	-0.550431902	-0.421835181	0.521390625	-0.188822038	NaN	-29.5	-179.421	2752.4	-53.577	-261.33	7571.1	-28.863	-335.863	321.3	-44.316	-355.274	1974.8	0
8/22/1996	6:00:00	311.991	-0.795758358	-0.608093234	-0.423206149	0.522277722	-0.189004481	NaN	-28.013	-176.93	2426.1	-45.266	-257.148	7201.7	-27.629	-335.566	80	-42.144	-350.537	2177.2	0
8/22/1996	12:00:00	311.642	-1.145196888	-0.957680293	-0.424577117	0.523164819	-0.189186924	NaN	-43.069	-191.025	6784.7	-53.202	-317.896	9372.4	-59.532	-112.663	7751.1	-44.422	-190.386	5753	0
8/22/1996	18:00:00	312.215	-0.572745056	-0.385413125	-0.425948084	0.524051916	-0.189369367	69.6723	-49.355	-186.561	6433.7	-47.833	-280.851	4589.8	-21.738	-2.635	1668.2	-32.002	-348.289	4840.5	1
8/23/1996	0:00:00	312.335	-0.453239782	-0.266073616	-0.427319052	0.524939012	-0.18955181	NaN	-24.049	-172.966	1906.5	-31.496	-250.313	6313.3	-26.104	-337.078	766.2	-37.321	-341.083	2433.2	0
8/23/1996	6:00:00	312.077	-0.711733143	-0.524731494	-0.42869002	0.525826109	-0.189734252	NaN	-17.586	-166.603	1593.4	-23.878	-190.108	2715.9	-29.244	-218.646	3493.9	-56.076	-319.631	9205.7	0
8/23/1996	12:00:00	312.104	-0.685171689	-0.498315658	-0.430060988	0.526713206	-0.189916695	99.1625	-32.115	-182.728	3154.4	-49.681	-285.581	6469.6	-43.662	-39.547	6150.5	-38.322	-80.514	7914.5	0
8/23/1996	18:00:00	312.452	-0.337719876	-0.151045108	-0.431431955	0.527600303	-0.190099138	NaN	-25.522	-174.763	1838.2	-22.937	-236.547	2097.6	-14.725	-227.382	1843.7	-11.697	-208.126	1547.4	0
8/24/1996	0:00:00	311.751	-1.03921462	-0.852702772	-0.432802923	0.528487399	-0.190281581	NaN	-23.584	-170.43	1962	-29.426	-237.564	4013.7	-32.62	-336.858	394.2	-35.506	-340.986	3008.7	0
8/24/1996	6:00:00	311.976	-0.814707998	-0.628358041	-0.434173891	0.529374496	-0.190464024	96.7073	-36.061	-176.152	4971.4	-45.39	-265.265	4250.9	-40.063	-31.209	3701.8	-32.975	-84.088	5941.4	0
8/24/1996	12:00:00	312.182	-0.609146559	-0.422940064	-0.435544859	0.530261593	-0.190646467	84.6423	-40.293	-173.665	5192.2	-44.468	-242.595	5552.9	-32.288	-13.714	3264	-57.229	-72.766	3274	1
8/24/1996	18:00:00	311.729	-1.062749587	-0.876739743	-0.436915826	0.53114869	-0.19082891	NaN	-28.011	-167.918	2736.7	-35.639	-231.783	4720.7	-47.486	-322.377	3708.7	-22.006	-13.758	2878.5	0
8/25/1996	0:00:00	311.739	-1.053188157	-0.867320939	-0.438286794	0.532035787	-0.191011353	NaN	-28.088	-165.966	2499.1	-39.172	-227.836	4885	-71.339	-36.84	8901	-43.225	-143.171	5417.6	1
8/25/1996	6:00:00	311.875	-0.917737745	-0.732048852	-0.439657762	0.532922883	-0.191193796	90.1171	-20.953	-161.318	1794.2	-41.929	-250.358	5328.6	-38.849	-347.937	4738.8	-62.958	-58.626	4403.9	0
8/25/1996	12:00:00	311.675	-1.118176323	-0.932629458	-0.44102873	0.53380998	-0.191376239	NaN	-23.337	-161.563	1761.7	-43.859	-216.271	5730.7	-46.235	-21.532	6111.3	-44.645	-145.7	4096.7	1
8/25/1996	18:00:00	312.007	-0.786669727	-0.601282399	-0.442399697	0.534697077	-0.191558682	101.019	-20.268	-159.35	1542.1	-40.006	-217.38	6513.6	-43.99	-12.942	7151	-43.757	-90.764	6333.6	1
8/26/1996	0:00:00	312.415	-0.379163136	-0.193935138	-0.443770665	0.535584174	-0.191741125	NaN	-17.408	-156.796	1409.6	-30.508	-188.106	2982.2	-21.587	-226.46	84.8	-59.596	-237.754	4585.8	0
8/26/1996	6:00:00	312.958	0.163342081	0.34841046	-0.445141633	0.53647127	-0.191923568	NaN	-16.761	-156.002	1288.3	-35.562	-191.976	4457	-62.799	-295.412	5099.9	-35.675	-350.604	2720.8	0
8/26/1996	12:00:00	312.102	-0.693096512	-0.508169536	-0.446512601	0.537358367	-0.192106011	88.1128	-18.235	-156.872	1316.1	-47.262	-205.098	6266.6	-35.821	-356.548	4487	-49.346	-72.549	4187.7	0
8/26/1996	18:00:00	312.332	-0.463644758	-0.278894479	-0.447883568	0.538245464	-0.192288453	97.6696	-19.825	-155.144	1266.6	-45.452	-181.313	5371.7	-37.356	-240.818	5385.8	-31.721	-315.526	3013.5	1
8/27/1996	0:00:00	311.914	-0.882138184	-0.697546935	-0.449254536	0.539132561	-0.192470896	NaN	-17.067	-152.885	1279.2	-44.417	-202.546	7017.2	-51.008	-328.124	9048.6	-58.104	-81.883	8544.1	0
8/27/1996	6:00:00	312.706	-0.090632986	0.093798735	-0.450625504	0.540019658	-0.192653339	90.1636	-17.726	-150.491	1370.2	-43.392	-205.606	6618.6	-40.295	-332.656	4932.9	-49.357	-38.888	3387.2	0
8/27/1996	12:00:00	312.677	-0.120071594	0.064218625	-0.451996471	0.540906754	-0.192835782	NaN	-19.642	-149.284	1347.5	-44.362	-179.568	6267.2	-46.807	-341.739	7165.7	-56.137	-66.589	8547.4	1
8/27/1996	18:00:00	312.966	0.16838014	0.352493304	-0.453367439	0.541793851	-0.193018225	NaN	-19.672	-143.139	1274	-50.394	-187.566	6600.9	-57.697	-309.594	8026.7	-62.245	-58.21	7987.9	1
8/28/1996	0:00:00	312.842	0.043886696	0.227840285	-0.454738407	0.542680948	-0.193200668	96.0766	-15.961	-129.45	1597.5	-16.947	-111.164	1821.4	-42.3	-125.71	2614.2	-27.311	-162.42	3706.5	1
8/28/1996	6:00:00	312.584	-0.214608122	-0.030814822	-0.456109375	0.543568045	-0.193383111	99.151	-15.429	-128.893	1702.8	-19.509	-110.321	2099.8	-47.954	-122.873	4640.8	-39.951	-195.843	6125.2	1
8/28/1996	12:00:00	312.038	-0.761046747	-0.577395798	-0.457480342	0.544455141	-0.193565554	28.3399	-17.082	-134.043	1248.9	-14.628	-109.356	1470.5	-9.325	-118.715	1203.3	-17.178	-90.644	1864.4	1
8/28/1996	18:00:00	312.733	-0.066595032	0.116877563	-0.45885131	0.545342238	-0.193747997	91.4746	-17.572	-131.686	1508.7	-19.002	-114.272	1848.8	-40.171	-119.699	2801.5	-9.889	-143.154	219.6	1
8/29/1996	0:00:00	312.448	-0.352088493	-0.168776865	-0.460222278	0.546229335	-0.19393044	91.4746	-18.403	-131.926	1535.3	-20.03	-115.558	1783.2	-40.021	-119.336	3343.4	-19.527	-162.454	1578.3	1
8/29/1996	6:00:00	312.347	-0.453581959	-0.270431777	-0.461593246	0.547116432	-0.194112883	97.8427	-19.207	-131.582	1530	-22.213	-118.924	1781.7	-44.785	-120.712	6291.2	-28.547	-257.471	3060.1	0
8/29/1996	12:00:00	312.471	-0.33002197	-0.147016191	-0.462964213	0.548003529	-0.194295326	84.8011	-20.141	-132.932	1341.8	-22.439	-116.253	1627.8	-37.554	-117.49	3997.3	-31.443	-160.437	1892.7	1
8/29/1996	18:00:00	312.291	-0.510570274	-0.327745087	-0.464335181	0.548890625	-0.194477769	74.6042	-20.753	-134.078	1284.8	-20.766	-115.219	1466.5	-27.305	-126.179	2013.7	-30.145	-156.234	2465.8	1
8/30/1996	0:00:00	312.393	-0.409063753	-0.22640177	-0.465706149	0.549777722	-0.194660212	81.8593	-20.197	-131.952	1542.5	-24.414	-117.446	1748.8	-35.827	-115.493	4257.8	-54.838	-206.504	5645.1	1
8/30/1996	6:00:00	312.47	-0.332557237	-0.150059148	-0.467077117	0.550664819	-0.194842654	75.4526	-20.677	-133.486	1486.7	-21.708	-115.509	1714.4	-29.803	-118.964	3066.3	-35.516	-155.467	2643.7	1
8/30/1996	12:00:00	312.206	-0.596997263	-0.41464594	-0.468448084	0.551551916	-0.195025097	77.7732	-20.994	-132.686	1335.2	-23.234	-114.889	1662.1	-31.817	-114.752	3666	-30.9	-156.905	1612.5	1
8/30/1996	18:00:00	312.409	-0.394545587	-0.212378033	-0.469819052	0.552439012	-0.19520754	101.276	-20.966	-129.131	1219.5	-28.134	-117.75	1766.9	-47.732	-186.74	5542.4	-59.799	-310.711	9833.2	0
8/31/1996	0:00:00	312.341	-0.463039084	-0.281037817	-0.47119002	0.553326109	-0.195389983	72.2461	-21.714	-130.498	1255.6	-21.724	-114.883	1369.1	-26.819	-113.579	2541.6	-31.797	-150.702	2224.9	1
8/31/1996	6:00:00	311.836	-0.968532585	-0.786698507	-0.472560988	0.554213206	-0.195572426	80.7883	-22.588	-132.862	1711.7	-18.535	-150.941	1492.4	-36.295	-194.206	4610.2	-64.617	-295.096	5908.1	0
8/31/1996	12:00:00	312.062	-0.742972627	-0.561288431	-0.473931955	0.555100303	-0.195754869	NaN	-24.211	-135.919	1806.9	-31.285	-157.8	2314.7	-46.764	-191.744	5226.2	-40.279	-312.325	4373.3	1
8/31/1996	18:00:00	312.077	-0.728575805	-0.547098356	-0.475302923	0.555987399	-0.195937312	88.3466	-25.216	-137.954	2045.3	-47.903	-196.103	7052.5	-26.719	-275.625	3717.6	-23.837	-327.941	888.3	0
9/1/1996	0:00:00	311.731	-1.075014485	-0.893688392	-0.476673891	0.556874496	-0.196119755	NaN	-25.653	-138.058	2105	-59.734	-203.4	7400.7	-64.984	-2.628	8378.3	-67.345	-162.342	8329	1
9/1/1996	6:00:00	312.385	-0.421562839	-0.240427184	-0.478044859	0.557761593	-0.196302198	93.7149	-25.388	-138.188	2275.4	-55.42	-194.349	6504.4	-35.326	-298.726	2503.8	-52.286	-63.894	7280.4	1
9/1/1996	12:00:00	312.249	-0.558001526	-0.37701926	-0.479415826	0.55864869	-0.196484641	92.9014	-25.338	-138.295	2013.5	-48.878	-187.957	4664.7	-34.989	-296.673	1522.2	-43.88	-25.172	4988.9	1
9/1/1996	18:00:00	312.079	-0.728495053	-0.547686503	-0.480786794	0.559535787	-0.196667084	93.3455	-24.258	-138.456	2023.1	-42.602	-183.731	5460.3	-31.162	-272.993	4449.1	-28.726	-10.628	1510.9	1
9/2/1996	0:00:00	312.436	-0.371988585	-0.191355022	-0.482157762	0.560422883	-0.196849527	99.4945	-23.376	-138.5	1949.9	-39.181	-181.337	4405.9	-39.999	-273.078	6976.6	-36.154	-75.466	8927.5	0
9/2/1996	6:00:00	312.265	-0.543483492	-0.363026734	-0.48352873	0.56130998	-0.19703197	92.7744	-22.945	-141.458	1541.6	-40.374	-178.981	3885.8	-31.253	-250.133	2343.9	-41.524	-269.582	3730.9	0
9/2/1996	12:00:00	312.271	-0.537922194	-0.357623317	-0.484899697	0.562197077	-0.197214413	94.5591	-22.522	-144.494	1438.2	-36.607	-174.972	3599.9	-32.48	-268.699	5902.7	-47.006	-57.808	8356.3	1
9/2/1996	18:00:00	312.042	-0.767470577	-0.587370638	-0.486270665	0.563084174	-0.197396855	NaN	-19.147	-139.821	1816.6	-35.14	-168.657	3785.6	-49.714	-275.287	4209.3	-47.216	-1.152	4995.9	1
9/3/1996	0:00:00	312.272	-0.537965498	-0.35804667	-0.487641633	0.56397127	-0.197579298	96.691	-17.948	-138.549	1621.5	-29.482	-152.425	2410.2	-36.683	-241.771	7162.6	-37.304	-311.399	4382.6	0
9/3/1996	6:00:00	312.048	-0.762459051	-0.582722373	-0.489012601	0.564858367	-0.197761741	101.786	-17.95	-140.849	1527.7	-30.709	-152.328	2533.5	-44.629	-282.018	7387.6	-47.528	-110.367	8373.9	1
9/3/1996	12:00:00	312.064	-0.746897769	-0.567324333	-0.490383568	0.565745464	-0.197944184	NaN	-22.126	-157.129	605.4	-30.956	-147.873	1970	-46.18	-306.604	6146.7	-59.954	-119.543	8749.1	0
9/3/1996	18:00:00	312.341	-0.470446172	-0.291078611	-0.491754536	0.566632561	-0.198126627	NaN	-17.766	-141.615	1481.4	-30.086	-149.126	2318.6	-49.567	-263.758	6263.7	-23.975	-336.311	112.7	1
9/4/1996	0:00:00	312.146	-0.66594111	-0.486761146	-0.493125504	0.567519658	-0.19830907	NaN	-19.684	-149.077	1464.8	-31.51	-152.8	2914.3	-50.536	-251.814	5405	-33.261	-320.764	3329.7	1
9/4/1996	6:00:00	312.178	-0.634434681	-0.455443544	-0.494496471	0.568406754	-0.198491513	NaN	-12.887	-136.153	1389.5	-18.996	-111.272	2152.2	-51.188	-138.541	7908.6	-59.09	-148.042	7700.8	1
9/4/1996	12:00:00	311.967	-0.845873415	-0.667051634	-0.495867439	0.569293851	-0.198673956	NaN	-22.553	-161.007	945.1	-28.167	-144.575	2056.9	-54.528	-257.093	7310.3	-46.396	-19.655	3285.7	1
9/4/1996	18:00:00	312.104	-0.709421837	-0.530813809	-0.497238407	0.570180948	-0.198856399	NaN	-22.398	-159.667	923.4	-31.599	-147.818	2628.8	-56.775	-238.673	4201.2	-56.083	-279.412	2544.9	1
9/5/1996	0:00:00	312.321	-0.492916792	-0.314503694	-0.498609375	0.571068045	-0.199038842	72.0168	-21.933	-158.053	971.2	-33.273	-152.17	3475.8	-26.947	-203.889	5253.3	-39.047	-255.897	7181.3	0
9/5/1996	6:00:00	312.356	-0.458410381	-0.280193634	-0.499980342	0.571955141	-0.199221285	NaN	-22.213	-160.454	990.1	-28.348	-143.457	2260.5	-62.007	-232.943	4707.1	-54.101	-345.067	3393.5	1
9/5/1996	12:00:00	312.54	-0.274849131	-0.096808606	-0.50135131	0.572842238	-0.199403728	85.0193	-22.897	-163.31	1351.2	-22.811	-138.015	1557.2	-35.879	-158.449	2990.7	-47.209	-194.126	5907.8	1
9/5/1996	18:00:00	312.444	-0.371397572	-0.193579616	-0.502722278	0.573729335	-0.199586171	57.4204	-22.485	-163.527	1686.9	-21.91	-137.3	1526.6	-17.098	-143.559	413.1	-11.775	-123.346	1074.9	1
9/6/1996	0:00:00	312.374	-0.441892545	-0.2642777	-0.504093246	0.574616432	-0.199768614	66.3834	-22.905	-164.053	2004.3	-17.338	-164.084	933.6	-19.66	-150.675	1413.7	-51.245	-180.702	6571.1	1
9/6/1996	6:00:00	312.204	-0.612386152	-0.434976029	-0.505464213	0.575503529	-0.199951056	83.0882	-23.145	-164.768	2114.5	-55.344	-217.235	7713.9	-33.069	-344.842	2833.7	-39.398	-355.301	4532.4	0
9/6/1996	12:00:00	312.607	-0.209824917	-0.032598633	-0.506835181	0.576390625	-0.200133499	NaN	-23.056	-165.068	1885.2	-64.788	-227.762	4469.4	-74.884	-355.663	1228.7	-60.695	-14.669	794	0
9/6/1996	18:00:00	312.557	-0.260373378	-0.08337942	-0.508206149	0.577277722	-0.200315942	NaN	-22.563	-166.112	1709.7	-46.686	-214.787	6455.6	-47.448	-296.348	4774.4	-52.391	-357.16	5179.1	0
9/7/1996	0:00:00	312.387	-0.430868369	-0.254086552	-0.509577117	0.578164819	-0.200498385	NaN	-22.188	-173.235	1504.8	-64.531	-220.775	5211.4	-48.059	-320.465	3629.7	-67.136	-350.155	5123.8	0
9/7/1996	6:00:00	312.259	-0.559361993	-0.382794114	-0.510948084	0.579051916	-0.200680828	95.7494	-22.985	-171.614	1655.4	-44.771	-215.066	6063.7	-40.866	-284.84	4438.5	-65.63	-334.405	8143.1	0
9/7/1996	12:00:00	312.234	-0.584800774	-0.408425103	-0.512319052	0.579939012	-0.200863271	NaN	-24.435	-176.778	1604.4	-25.377	-198.136	1932.5	-35.309	-220.957	3892.5	-28.868	-331.764	1915.7	0
9/7/1996	18:00:00	312.26	-0.559404103	-0.383295929	-0.51369002	0.580826109	-0.201045714	NaN	-25.164	-175.4	1767	-28.128	-187.568	2577.8	-30.351	-223.643	2387.5	-38.037	-282.938	3997.1	0
9/8/1996	0:00:00	312.14	-0.679842892	-0.503931644	-0.515060988	0.581713206	-0.201228157	NaN	-25.306	-172.668	2003.2	-28.026	-190.07	2477.7	-29.972	-220.813	2527.5	-41.845	-294.515	7101.5	0
9/8/1996	6:00:00	312.258	-0.562283055	-0.386571408	-0.516431955	0.582600303	-0.2014106	96.2493	-20.827	-168.388	2195.6	-50.858	-232.83	7159.5	-42.18	-335.128	7345.8	-43.909	-119.739	7933.8	0
9/8/1996	12:00:00	312.218	-0.60283155	-0.427371567	-0.517802923	0.583487399	-0.201593043	NaN	-23.38	-166.843	2002.7	-52.731	-217.496	8208.2	-49.151	-347.55	7387.7	-48.552	-89.396	6722.7	1
9/8/1996	18:00:00	312.298	-0.523325201	-0.348094562	-0.519173891	0.584374496	-0.201775486	NaN	-24.002	-165.155	1949.6	-52.334	-210.39	8394	-48.76	-331.01	7433.6	-66.69	-79.775	8918.8	1
9/9/1996	0:00:00	312.224	-0.597818856	-0.422820313	-0.520544859	0.585261593	-0.201957929	NaN	-23.062	-163.315	1915.2	-53.406	-203.283	8201.1	-50.588	-337.611	6501.2	-67.57	-67.329	8408.3	1
9/9/1996	6:00:00	312.281	-0.541313886	-0.3665509	-0.521915826	0.58614869	-0.202140372	NaN	-21.568	-161.26	1763.8	-50.46	-200.23	7851.9	-51.001	-338.203	7477.2	-40.708	-127.055	8404.8	0
9/9/1996	12:00:00	312.37	-0.452752698	-0.278200916	-0.523286794	0.587035787	-0.202322815	101.226	-35.543	-162.792	4298.5	-33.341	-197.629	2834.5	-40.828	-258.337	6195.6	-38.444	-90.042	7137.7	0
9/9/1996	18:00:00	312.106	-0.717301218	-0.543016672	-0.524657762	0.587922883	-0.202505258	NaN	-22.883	-159.894	2189.4	-26.114	-176.205	2292.1	-32.563	-210.692	2196.3	-29.843	-256.708	3666.3	0
9/10/1996	0:00:00	311.843	-0.98079489	-0.806753983	-0.52602873	0.58880998	-0.2026877	NaN	-39.231	-155.422	4642.3	-61.697	-186.779	7770.8	-64.485	-326.455	7136.5	-53.128	-5.274	5923.9	1
9/10/1996	6:00:00	311.834	-0.990289939	-0.816496374	-0.527399697	0.589697077	-0.202870143	96.3602	-23.263	-158.214	2230.4	-42.02	-228.869	587.1	-35.57	-230.922	1516.3	-68.636	-333.685	3987.8	0
9/10/1996	12:00:00	312.192	-0.632728766	-0.459157031	-0.528770665	0.590584174	-0.203052586	102.546	-33.148	-157.745	3570.7	-36.913	-222.548	2339.7	-42.087	-272.731	4274.3	-37.47	-323.491	1481.7	0
9/10/1996	18:00:00	312.229	-0.596277305	-0.422986323	-0.530141633	0.59147127	-0.203235029	72.5444	-27.895	-158.151	2716.3	-39.514	-197.452	2801.4	-26.867	-199.763	2272.2	-46.167	-267.915	7292	0
9/11/1996	0:00:00	311.88	-0.945770996	-0.772736039	-0.531512601	0.592358367	-0.203417472	94.3633	-27.837	-158.482	2929.9	-44.926	-194.183	3618.8	-32.001	-274.763	2483.9	-27.981	-320.48	3462.1	1
9/11/1996	6:00:00	312.407	-0.41926469	-0.246488986	-0.532883568	0.593245464	-0.203599915	92.951	-28.386	-159.59	3337.9	-46.367	-196.585	4082.7	-31.317	-286.214	4056.4	-44.013	-348.173	5767.2	1
9/11/1996	12:00:00	312.041	-0.785704905	-0.613163132	-0.534254536	0.594132561	-0.203782358	95.9929	-24.6	-152.361	2145.2	-67.12	-200.431	5504.4	-33.928	-287.541	624	-48.72	-334.112	1613.4	1
9/11/1996	18:00:00	311.828	-0.999253463	-0.827006901	-0.535625504	0.595019658	-0.203964801	96.7355	-23.986	-154.044	2475.8	-45.215	-192.891	3336.3	-32.932	-261.593	2916.8	-25.026	-317.78	3136.3	1
9/12/1996	0:00:00	312.217	-0.610747171	-0.438769868	-0.536996471	0.595906754	-0.204147244	97.6104	-23.396	-152.335	2249	-46.603	-196.64	3180.9	-38.687	-247.727	3523.4	-32.515	-327.47	2749.1	1
9/12/1996	6:00:00	312.142	-0.686240883	-0.514536279	-0.538367439	0.596793851	-0.204329687	96.8516	-24.264	-153.317	2490.1	-49.478	-195.205	4068.6	-33.767	-262.225	3919.8	-30.15	-318.256	6853.9	1
9/12/1996	12:00:00	311.704	-1.124681113	-0.953222607	-0.539738407	0.597680948	-0.20451213	95.019	-32.721	-154.966	3893.3	-43.257	-181.274	4109.8	-31.072	-255.598	1673.1	-24.297	-275.47	1643.7	1
9/12/1996	18:00:00	311.899	-0.930229692	-0.759081792	-0.541109375	0.598568045	-0.204694573	NaN	-34.251	-154.079	4109.7	-39.333	-191.113	3603.5	-28.201	-216.652	2100.7	-27.161	-217.193	2007.8	0
9/13/1996	0:00:00	311.791	-1.038723417	-0.867858857	-0.542480342	0.599455141	-0.204877016	71.668	-34.449	-153.44	4202.9	-41.358	-191.072	4011.7	-19.035	-194.692	686.6	-37.913	-209.824	6679.7	1
9/13/1996	6:00:00	312.037	-0.793217147	-0.622639576	-0.54385131	0.600342238	-0.205059459	72.9355	-34.926	-152.385	4265.8	-42.146	-188.776	3366	-23.182	-193.537	1064.2	-41.787	-213.647	3147.3	1
9/13/1996	12:00:00	311.95	-0.880657393	-0.710338842	-0.545222278	0.601229335	-0.205241901	75.3089	-35.342	-145.934	3413.5	-36.483	-181.422	2362.7	-25.04	-177.251	1289.2	-41.494	-211.019	2789.1	1
9/13/1996	18:00:00	312.059	-0.772205991	-0.602214382	-0.546593246	0.602116432	-0.205424344	NaN	-32.526	-148.611	4071.8	-44.704	-185.466	3073	-28.473	-209.839	1137.7	-33.047	-202.03	1763.6	0
9/14/1996	0:00:00	311.866	-0.965699733	-0.796006391	-0.547964213	0.603003529	-0.205606787	NaN	-32.681	-148.235	4301.2	-44.503	-183.091	3653.5	-30.591	-216.515	3887.2	-21.368	-235.885	435.9	0
9/14/1996	6:00:00	311.639	-1.193193481	-1.023802264	-0.549335181	0.603890625	-0.20578923	NaN	-31.335	-145.993	3814.7	-45.102	-181.207	3478.3	-26.365	-211.665	3554.8	-41.559	-332.62	9249.2	0
9/14/1996	12:00:00	312.221	-0.611743465	-0.442693395	-0.550706149	0.604777722	-0.205971673	NaN	-37.909	-142.966	3655.5	-38.337	-182.109	2485.3	-35.622	-210.991	3413.1	-23.525	-212.208	1385	0
9/14/1996	18:00:00	311.92	-0.91318236	-0.744408058	-0.552077117	0.605664819	-0.206154116	75.4814	-39.396	-143.924	4071.6	-36.288	-178.59	2603.8	-25.445	-173.016	1286.6	-42.611	-214.806	5594.8	1
9/15/1996	0:00:00	312.07	-0.763621258	-0.5951259	-0.553448084	0.606551916	-0.206336559	NaN	-41.3	-144.892	4421.9	-40.563	-174.548	3266	-46.585	-231.934	2145.1	-30.944	-267.999	1486.1	0
9/15/1996	6:00:00	311.921	-0.913169885	-0.745031631	-0.553031418	0.602468582	-0.20654923	98.596	-41.588	-144.585	4481.6	-42.36	-172.795	3582	-39.104	-224.046	1274.4	-31.262	-240.925	0	0
9/15/1996	12:00:00	311.827	-1.007608791	-0.839766515	-0.552614751	0.598385249	-0.206761901	98.2955	-42.729	-143.758	4311.6	-43.774	-169.692	3742.3	-39.801	-219.321	1206.8	-41.533	-216.08	1611.4	1
9/15/1996	18:00:00	311.927	-0.908157428	-0.740697903	-0.552198084	0.594301916	-0.206974572	67.3339	-41.316	-145.445	4738.4	-33.94	-175.105	3088.4	-17.673	-203.922	1476.9	-15.821	-182.922	1428.8	0
9/16/1996	0:00:00	312.015	-0.820652577	-0.653550558	-0.551781418	0.590218582	-0.207187243	100.767	-38.163	-144.465	4550.4	-46.369	-168.369	4213.9	-45.02	-218.443	2269.6	-34.109	-248.298	1730.8	0
9/16/1996	6:00:00	311.914	-0.92214636	-0.755412149	-0.551364751	0.586135249	-0.207399914	NaN	-23.978	-146.479	2848.1	-43.633	-154.298	5138	-33.089	-216.315	3305.3	-46.364	-278.807	7146	0
9/16/1996	12:00:00	312.056	-0.780695012	-0.614382573	-0.550948084	0.582051916	-0.207612585	NaN	-38.201	-141.738	4556.2	-47.159	-172.526	4320.8	-47.432	-242.922	6347.2	-34.123	-36.485	4189.4	0
9/16/1996	18:00:00	312.159	-0.678133938	-0.512168743	-0.550531418	0.577968582	-0.207825256	93.7126	-37.588	-141.118	4083.7	-60.709	-204.384	6228.5	-32.946	-250.443	2430.5	-40.481	-308.48	3031.3	0
9/17/1996	0:00:00	312.16	-0.677629105	-0.512066027	-0.550114751	0.573885249	-0.208037927	72.8841	-31.776	-146.002	4117.4	-49.951	-164.356	4671	-24.87	-193.738	1660.4	-40.983	-222.717	5007.2	0
9/17/1996	6:00:00	312.254	-0.584122905	-0.418971686	-0.549698084	0.569801916	-0.208250598	NaN	-32.106	-145.861	3537.3	-54.397	-166.637	5407.9	-24.425	-211.518	2260.7	-32.559	-225.891	1980.8	0
9/17/1996	12:00:00	311.885	-0.953671577	-0.788990561	-0.549281418	0.565718582	-0.208463269	NaN	-34.417	-146.346	4672.8	-44.105	-161.637	4710.7	-58.948	-185.132	4446	-45.61	-230.313	5021.1	1
9/17/1996	18:00:00	312.261	-0.578110518	-0.413815104	-0.548864751	0.561635249	-0.20867594	NaN	-30.66	-147.609	4268.6	-43.985	-165.218	5500.2	-47.488	-212.146	4798.3	-44.7	-274.413	6906.8	1
9/18/1996	0:00:00	312.006	-0.833605703	-0.669755263	-0.548448084	0.557551916	-0.208888611	NaN	-26.011	-146.197	3135.2	-48.997	-153.188	5046.2	-28.561	-210.683	3983.8	-51.641	-339.959	6228	0
9/18/1996	6:00:00	312.185	-0.655099521	-0.491703241	-0.548031418	0.553468582	-0.209101282	NaN	-24.63	-144.849	2823.2	-48.636	-150.096	5148.3	-34.646	-210.721	5238.2	-40.767	-4.72	4523.3	0
9/18/1996	12:00:00	312.046	-0.794648212	-0.631768625	-0.547614751	0.549385249	-0.209313953	73.9728	-22.992	-143.568	2492.2	-48.128	-145.828	5153.1	-31.405	-205.69	4652.3	-42.241	-311.441	4308.9	0
9/18/1996	18:00:00	312.518	-0.323087169	-0.160629986	-0.547198084	0.545301916	-0.209526624	73.2205	-19.625	-141.547	1919.6	-45.295	-142.659	4811.8	-26.99	-192.43	2128	-38.387	-215.762	4393.1	0
9/19/1996	0:00:00	312.147	-0.694582372	-0.532611267	-0.546781418	0.541218582	-0.209739295	39.4031	-17.797	-138.059	1271.2	-15.3	-134.915	1420.9	-15.3	-111.008	1635.4	-10.209	-108.649	1544.2	1
9/19/1996	6:00:00	311.972	-0.870076207	-0.708599815	-0.546364751	0.537135249	-0.209951967	30.0983	-17.467	-137.087	1194	-8.543	-123.819	1266.1	-17.72	-100.988	1652.2	-12.507	-87.736	1653.5	1
9/19/1996	12:00:00	312.368	-0.474624918	-0.313709764	-0.545948084	0.533051916	-0.210164638	89.6897	-18.165	-138.951	1491	-34.352	-144.066	4299	-40.33	-181.482	3306	-28.238	-211.143	3595.2	0
9/19/1996	18:00:00	311.968	-0.87506389	-0.714606389	-0.545531418	0.528968582	-0.210377309	20.5159	-17.414	-136.754	1002.5	-6.958	-119.544	1114	-16.011	-97.064	1523.9	-19.832	-75.12	1822.9	1
9/20/1996	0:00:00	312.1	-0.74355911	-0.583627038	-0.545114751	0.524885249	-0.21058998	4.7259	-13.959	-139.673	272.3	-11.472	-109.602	1062.3	-9.022	-87.436	1212.9	-20.882	-72.647	3115.4	1
9/20/1996	6:00:00	312.276	-0.568052963	-0.408654407	-0.544698084	0.520801916	-0.210802651	4.2676	-6.815	-143.756	879.9	-8.655	-101.921	1476	-15.079	-80.032	1530	-31.743	-86.427	4325	1
9/20/1996	12:00:00	312.188	-0.656601694	-0.497806978	-0.544281418	0.516718582	-0.211015322	48.5576	-14.096	-140.627	585.6	-15.947	-101.952	1305.9	-33.257	-80.999	2416.3	-36.971	-164.689	5488.9	1
9/20/1996	18:00:00	311.938	-0.907040682	-0.748737313	-0.543864751	0.512635249	-0.211227993	45.1582	-13.315	-141.775	518.4	-14.609	-103.941	1429.6	-32.958	-80.553	2260	-32.283	-157.015	4055.2	1
9/21/1996	0:00:00	312.1	-0.74553592	-0.587795575	-0.543448084	0.508551916	-0.211440664	6.84442	-9.975	-145.008	517.2	-9.642	-113.36	959.5	-14.609	-85.574	1240.1	-28.292	-77.406	3270.6	1
9/21/1996	6:00:00	312.399	-0.44702979	-0.289860017	-0.543031418	0.504468582	-0.211653335	9.7613	-8.498	-147.584	993.2	-7.808	-111.14	1249.7	-18.128	-82.292	1483.6	-46.229	-103.246	6247.1	1
9/21/1996	12:00:00	312.741	-0.10557854	0.050946733	-0.542614751	0.500385249	-0.211866006	45.1582	-12.667	-147.403	784.2	-14.674	-110.197	1158.1	-32.652	-80.923	2814.8	-41.475	-143.828	4431	1
9/21/1996	18:00:00	312.276	-0.571017544	-0.415015757	-0.542198084	0.496301916	-0.212078677	38.9682	-13.885	-150.189	1031.9	-13.757	-113.731	1037.6	-30.642	-79.764	2382.2	-39.475	-135.765	3260.5	1
9/22/1996	0:00:00	312.789	-0.058456552	0.097014824	-0.541781418	0.492218582	-0.212291348	8.6604	-10.25	-152.711	898.9	-9.026	-120.114	995.1	-16.777	-86.786	1381.7	-36.056	-86.557	3825.1	1
9/22/1996	6:00:00	312.93	0.081993312	0.236790355	-0.541364751	0.488135249	-0.212504019	10.039	-10.483	-154.055	1006.9	-9.346	-124.545	849.8	-16.249	-87.864	1282.9	-39.725	-84.774	4924.1	1
9/22/1996	12:00:00	312.736	-0.112445703	0.041805603	-0.540948084	0.484051916	-0.21271669	10.039	-10.896	-155.027	1043.9	-8.701	-124.585	964.1	-16.845	-87.047	1571.3	-46.288	-86.899	3587.4	1
9/22/1996	18:00:00	312.616	-0.232994477	-0.079434721	-0.540531418	0.479968582	-0.212929361	6.2874	-9.734	-157.329	711	-5.763	-121.508	1039	-15.617	-86.771	1332	-42.426	-81.973	3475	1
9/23/1996	0:00:00	312.501	-0.348488378	-0.195559814	-0.540114751	0.475885249	-0.213142032	16.1581	-13.948	-157.295	709.6	-12.805	-126.531	512	-20.981	-82.719	1812	-51.68	-109.215	2839.8	1
9/23/1996	6:00:00	312.923	0.073017717	0.225306869	-0.539698084	0.471801916	-0.213354703	85.7706	-16.397	-160.176	1175.3	-17.465	-142.775	1823.9	-37.123	-147.493	4818.8	-35.183	-184.549	2914	0
9/23/1996	12:00:00	312.618	-0.232532444	-0.08096507	-0.539281418	0.467718582	-0.213567374	55.6408	-16.56	-161.969	1291.4	-16.29	-140.396	1587.7	-17.038	-133.682	1601.4	-16.452	-116.12	1807.8	1
9/23/1996	18:00:00	312.945	0.09402852	0.245012794	-0.538864751	0.463635249	-0.213780045	99.3293	-17.478	-163.593	1172.6	-21.336	-143.197	2338.2	-47.014	-150.495	5144.9	-39.711	-174.673	3745.8	1
9/24/1996	0:00:00	313.115	0.263534602	0.413855437	-0.538448084	0.459551916	-0.213992716	99.611	-18.061	-166.018	1229.7	-20.07	-142.568	2122	-47.012	-148.039	5245.1	-35.034	-176.925	2986.6	1
9/24/1996	6:00:00	312.181	-0.670959322	-0.521309707	-0.538031418	0.455468582	-0.214205387	11.6084	-16.64	-167.186	1277.5	-13.213	-137.453	1082.2	-9.803	-105.566	1483.5	-4.192	-88.104	1306.7	1
9/24/1996	12:00:00	312.207	-0.645509502	-0.496616583	-0.537614751	0.451385249	-0.214418058	99.1731	-18.869	-168.942	1453.9	-20.047	-143.701	2150.5	-47.508	-154.712	5584.4	-36.146	-212.195	3738.6	0
9/24/1996	18:00:00	312.07	-0.782948553	-0.63466621	-0.537198084	0.447301916	-0.214630729	NaN	-19.027	-171.435	1354	-23.066	-145.776	2441.3	-49.242	-214.25	9125.1	-38.006	-272.827	8121.4	1
9/25/1996	0:00:00	312.061	-0.792442489	-0.644854082	-0.536781418	0.443218582	-0.2148434	77.7122	-18.859	-173.281	1172.2	-22.367	-147.555	2057.8	-35.313	-183.32	4531	-34.555	-278.531	3782.4	0
9/25/1996	6:00:00	312.439	-0.41493643	-0.268049305	-0.536364751	0.439135249	-0.215056071	99.9599	-16.849	-173.199	1050	-18.702	-147.254	1965.1	-47.694	-142.498	5995.9	-35.505	-192.592	4904.8	0
9/25/1996	12:00:00	312.982	0.127458486	0.27347669	-0.535948084	0.435051916	-0.215268742	91.9772	-17.402	-172.99	1112.9	-20.997	-148.406	2261.6	-39.863	-175.355	5538.9	-37.919	-295.286	5021	0
9/25/1996	18:00:00	313.017	0.162129187	0.307670016	-0.535531418	0.430968582	-0.215481413	18.5511	-14.75	-174.343	833	-11.09	-148.863	1273.6	-7.323	-114.435	1290.7	-5.394	-91.137	1417	1
9/26/1996	0:00:00	312.815	-0.040419651	0.104318627	-0.535114751	0.426885249	-0.215694084	12.8515	-12.398	-172.938	39	-7.432	-154.825	893.3	-4.153	-113.907	1123.9	-10.08	-87.215	1197.4	1
9/26/1996	6:00:00	312.416	-0.439858725	-0.295768637	-0.534698084	0.422801916	-0.215906755	13.1828	-9.3	-174.278	226.8	-1.203	-160.224	564.5	-0.249	-117.746	1056.8	-6.99	-90.4	1272.2	1
9/26/1996	12:00:00	312.687	-0.169297802	-0.025861287	-0.534281418	0.418718582	-0.216119426	10.0115	-8.808	-173.121	575.1	1.267	-150.643	1078.7	-0.616	-106.175	1300.5	-8.546	-85.822	1239.5	1
9/26/1996	18:00:00	312.866	0.009098461	0.151627667	-0.533864751	0.414635249	-0.216332097	15.6986	-9.034	-170.325	507.5	-0.011	-148.778	1007.4	2.625	-105.988	1300.1	3.869	-94.656	1380.8	1
9/27/1996	0:00:00	313.328	0.470659375	0.612522533	-0.533448084	0.410551916	-0.216544768	15.7593	-9.413	-168.993	426.8	-0.728	-150.919	812.4	1.011	-108.011	1222.3	-3.235	-88.653	1159.5	1
9/27/1996	6:00:00	313.087	0.229109141	0.370130433	-0.533031418	0.406468582	-0.21675744	14.3299	-9.957	-169.784	426.8	-0.565	-155.402	655	-1.112	-111.507	1202.8	-9.524	-86.898	1170.9	1
9/27/1996	12:00:00	312.672	-0.186494613	-0.046406144	-0.532614751	0.402385249	-0.216970111	27.3933	-11.616	-171.062	311.9	-1.917	-164.595	126.4	0.283	-131.341	951	-7.328	-95.474	1221.5	1
9/27/1996	18:00:00	312.66	-0.198823936	-0.059248214	-0.532198084	0.398301916	-0.217182782	77.2252	-16.764	-169.39	409.7	-17.545	-157.208	1227.2	-29.203	-147.566	3950	-44.01	-161.057	5103	1
9/28/1996	0:00:00	312.114	-0.745372813	-0.606657734	-0.531781418	0.394218582	-0.217395453	67.7559	-16.19	-172.619	943.9	-16.675	-162.54	1263.2	-20.822	-145.393	2355.2	-43.3	-157.488	5652.3	1
9/28/1996	6:00:00	NaN	NaN	NaN	-0.531364751	0.390135249	-0.217608124	97.8372	-20.583	-172.338	1587.5	-58.333	-204.856	6182.4	-37.438	-274.124	4218.3	-59.809	-353.86	8489.6	0
9/28/1996	12:00:00	NaN	NaN	NaN	-0.530948084	0.386051916	-0.217820795	99.445	-30.707	-166.541	1840	-25.918	-163.494	997.6	-45.792	-151.139	2494.7	-50.029	-262.678	3492.1	1
9/28/1996	18:00:00	NaN	NaN	NaN	-0.530531418	0.381968582	-0.218033466	78.0227	-28.2	-167.853	2061.8	-26.513	-170.26	1631.9	-33.15	-147.653	2836.3	-39.596	-218.256	3203.3	1
9/29/1996	0:00:00	NaN	NaN	NaN	-0.530114751	0.377885249	-0.218246137	NaN	-23.861	-168.816	2054.9	-38.245	-181.476	5067.1	-55.042	-315.371	8267.9	-58.357	-133.411	8933.5	0
9/29/1996	6:00:00	NaN	NaN	NaN	-0.529698084	0.373801916	-0.218458808	NaN	-22.35	-168.029	2023.5	-36.119	-177.431	4913.6	-49.415	-319.969	8117.9	-46.1	-118.714	8982.6	0
9/29/1996	12:00:00	NaN	NaN	NaN	-0.529281418	0.369718582	-0.218671479	NaN	-19.87	-165.661	1699.8	-44.146	-182.753	3847.1	-49.036	-306.302	5946	-74.948	-28.994	8130.8	0
9/29/1996	18:00:00	NaN	NaN	NaN	-0.528864751	0.365635249	-0.21888415	74.9216	-19.977	-160.946	1352.8	-19.502	-170.382	1394.5	-24.244	-144.734	2395.6	-51.616	-219.078	5803.4	1
9/30/1996	0:00:00	NaN	NaN	NaN	-0.528448084	0.361551916	-0.219096821	22.5003	-19.397	-154.683	821.8	-12.3	-149.162	261.5	-6.397	-125.544	633.1	-14.256	-88.547	1467.2	1
9/30/1996	6:00:00	NaN	NaN	NaN	-0.528031418	0.357468582	-0.219309492	22.5444	-17.576	-154.287	692.2	-10.588	-145.344	360.4	-9.314	-122.292	717.8	-13.892	-85.773	1424.4	1
9/30/1996	12:00:00	NaN	NaN	NaN	-0.527614751	0.353385249	-0.219522163	20.5953	-20.235	-147.714	570.4	-15.993	-134.189	723.9	-14.042	-100.98	1665.1	-31.442	-106.929	2204.3	1
9/30/1996	18:00:00	NaN	NaN	NaN	-0.527198084	0.349301916	-0.219734834	27.5622	-21.671	-144.233	204.2	-18.401	-133.946	806.9	-14.131	-105.765	1413.9	-31.119	-111.932	1894.2	1
10/1/1996	0:00:00	NaN	NaN	NaN	-0.526781418	0.345218582	-0.219947505	4.5314	-16.632	-144.757	542.8	-8.362	-124.785	979.7	-11.69	-93.965	1754.8	-30.031	-81.544	2649.6	1
10/1/1996	6:00:00	NaN	NaN	NaN	-0.526364751	0.341135249	-0.220160176	7.88092	-15.971	-142.011	585.3	-11.541	-124.937	994.3	-12.602	-95.333	1785.2	-33.016	-84.888	2991	1
10/1/1996	12:00:00	NaN	NaN	NaN	-0.525948084	0.337051916	-0.220372847	8.37753	-15.999	-139.471	508.8	-13.337	-124.495	928.1	-12.845	-96.237	1654.8	-32.021	-86.243	2651.4	1
10/1/1996	18:00:00	NaN	NaN	NaN	-0.525531418	0.332968582	-0.220585518	7.88092	-14.324	-139.138	598.2	-12.11	-121.615	999	-12.245	-95.41	1605.6	-28.225	-81.514	2512.4	1
10/2/1996	0:00:00	312.777	-0.090263512	0.03533014	-0.525114751	0.328885249	-0.220798189	8.37753	-15.554	-137.925	654	-12.937	-121.591	957.7	-12.349	-96.365	1490.6	-29.708	-81.719	2460	1
10/2/1996	6:00:00	312.504	-0.363757576	-0.239026486	-0.524698084	0.324801916	-0.22101086	10.2529	-17.592	-137.381	1173.5	-13.06	-124.471	1011.4	-11.548	-99.164	1547.1	-27.892	-82.026	2267.8	1
10/2/1996	12:00:00	312.518	-0.350141851	-0.226084541	-0.524281418	0.320718582	-0.221223531	NaN	-21.778	-136.413	1597.7	-29.667	-174.841	3115.5	-41.059	-213.903	7281.5	-26.463	-340.493	3969.9	0
10/2/1996	18:00:00	NaN	NaN	NaN	-0.523864751	0.316635249	-0.221436202	NaN	-22.801	-136.459	1508.6	-49.542	-251.142	8261.3	NaN	NaN	NaN	NaN	NaN	NaN	1
10/3/1996	0:00:00	NaN	NaN	NaN	-0.523448084	0.312551916	-0.221648873	NaN	-21.202	-143.05	1737.6	-28.937	-168.363	3090.6	-49.725	-200.403	7265.8	-66.148	-298.554	9512.8	0
10/3/1996	6:00:00	312.059	-0.810707798	-0.689421234	-0.523031418	0.308468582	-0.221861544	75.444	-21.863	-148.6	1748.3	-30.484	-164.398	2959.5	-25.787	-160.597	1682.7	-54.051	-159.464	3755.8	1
10/3/1996	12:00:00	312.173	-0.697146985	-0.57664441	-0.522614751	0.304385249	-0.222074215	NaN	-22.096	-149.265	1554	-26.046	-166.62	2407.3	-38.391	-183.976	3812.6	-47.795	-310.759	5035.5	0
10/3/1996	18:00:00	NaN	NaN	NaN	-0.522198084	0.300301916	-0.222286886	NaN	-22.33	-146.771	1794.8	-51.85	-160.481	4230.3	-72.272	-321.865	4143.3	-41.485	-69.608	3686.8	0
10/4/1996	0:00:00	312.351	-0.520293005	-0.401849558	-0.521781418	0.296218582	-0.222499557	90.7795	-21.928	-157.667	910.1	-26.017	-161.498	1994.3	-40.09	-179.045	4718.5	-38.109	-330.445	7398.5	0
10/4/1996	6:00:00	312.148	-0.723677304	-0.605928509	-0.521364751	0.292135249	-0.222712228	96.4766	-23.016	-150.828	1786.9	-50.211	-141.001	6910	-36.396	-237.994	0	-35.899	-293.408	62.5	0
10/4/1996	12:00:00	312.076	-0.796116506	-0.679164053	-0.520948084	0.288051916	-0.222924899	95.3808	-23.39	-156.936	1268.2	-26.806	-160.063	2262.1	-42.8	-181.97	3557.5	-50.888	-245.608	6402.9	0
10/4/1996	18:00:00	312.141	-0.731665514	-0.615712057	-0.520531418	0.283968582	-0.22313757	87.3093	-23.92	-154.728	1557.8	-28.037	-153.536	2359.4	-36.304	-178.486	5016.1	-40.438	-313.132	7199	0
10/5/1996	0:00:00	312.276	-0.597160999	-0.482112424	-0.520114751	0.279885249	-0.223350241	84.1773	-21.201	-150.324	1699.1	-27.165	-155.126	2501.4	-39.868	-181.197	4362.1	-42.904	-233.272	5721.2	0
10/5/1996	6:00:00	312.171	-0.702655115	-0.58851191	-0.519698084	0.275801916	-0.223562912	57.4869	-19.921	-148.646	1744.8	-21.874	-153.524	1799.9	-15.604	-171.229	1089.1	-7.509	-146.505	1483.2	1
10/5/1996	12:00:00	312.39	-0.484094333	-0.370758323	-0.519281418	0.271718582	-0.223775584	78.4196	-19.325	-147.589	1595.6	-29.429	-147.932	2851.3	-31.448	-171.88	4521.4	-39.709	-295.216	7123.5	0
10/5/1996	18:00:00	312.218	-0.656698263	-0.544475721	-0.518864751	0.267635249	-0.223988255	99.7918	-19.33	-147.137	1460.7	-43.013	-147.683	4806	-45.683	-277.388	5324.3	-36.607	-324.256	4043	0
10/6/1996	0:00:00	312.477	-0.39813749	-0.28672724	-0.518448084	0.263551916	-0.224200926	35.795	-16.372	-143.315	1196.4	-18.124	-137.673	448.3	-13.101	-122.078	1136.5	-13.441	-95.18	1967	1
10/6/1996	6:00:00	312.474	-0.401686528	-0.291294471	-0.518031418	0.259468582	-0.224413597	39.4031	-15.39	-144.286	1192.6	-15.68	-131.832	985.1	-15.529	-111.118	1554.4	-19.002	-92.47	2596.6	1
10/6/1996	12:00:00	312.434	-0.442127134	-0.332554356	-0.517614751	0.255385249	-0.224626268	43.225	-16.191	-143.546	1125.3	-17.424	-133.846	653.4	-15.177	-116.367	1129.9	-17.493	-93.076	1879.7	1
10/6/1996	18:00:00	312.62	-0.256621277	-0.14796952	-0.517198084	0.251301916	-0.224838939	42.3328	-15.532	-144.738	801.5	-16.57	-129.973	1166.9	-17.138	-109.96	1389	-25.719	-94.161	2419.3	1
10/7/1996	0:00:00	312.908	0.030884576	0.138613087	-0.516781418	0.247218582	-0.22505161	26.5909	-13.668	-148.403	522.1	-14.937	-127.801	1165.1	-16.401	-100.7	1369	-31.265	-93.071	2123.5	1
10/7/1996	6:00:00	312.776	-0.101609575	0.005193573	-0.516364751	0.243135249	-0.225264281	6.2862	-10.549	-150.483	540.3	-9.638	-124.822	932.1	-11.65	-96.158	1530.6	-23.465	-89.354	2059.5	1
10/7/1996	12:00:00	312.665	-0.213048824	-0.107069908	-0.515948084	0.239051916	-0.225476952	6.93922	-10.41	-150.648	830.1	-9.142	-124.935	927.4	-10.884	-95.939	1506	-21.422	-87.732	1852.6	1
10/7/1996	18:00:00	312.589	-0.289599264	-0.184655335	-0.515531418	0.234968582	-0.225689623	14.3328	-10.376	-150.74	451.8	-13.548	-126.591	723.9	-12.815	-100.526	1393.5	-27.485	-86.819	1961.5	1
10/8/1996	0:00:00	312.724	-0.155093428	-0.051080559	-0.515114751	0.230885249	-0.225902294	4.8975	-7.052	-149.819	622.5	-9.09	-123.777	884.5	-10.8	-96.804	1556.7	-20.933	-84.166	1567.3	1
10/8/1996	6:00:00	312.98	0.100412403	0.203492533	-0.514698084	0.226801916	-0.226114965	9.44237	-10.464	-153.812	290.4	-9.006	-129.279	856.9	-9.717	-101.445	1638.8	-19.684	-84.606	1492.5	1
10/8/1996	12:00:00	312.174	-0.706026862	-0.603777155	-0.514281418	0.222718582	-0.226327636	37.9711	-15.193	-151.83	442.7	-15.979	-129.574	1328.7	-16.385	-108.147	1537.6	-23.336	-88.692	1995.5	1
10/8/1996	18:00:00	312.324	-0.556577321	-0.455369871	-0.513864751	0.218635249	-0.226540307	NaN	-20.748	-153.578	1213.3	-20.951	-140.671	1796.7	-50.47	-181.627	2397.2	-57.982	-192.545	4902.6	0
10/9/1996	0:00:00	312.199	-0.682071503	-0.581801178	-0.513448084	0.214551916	-0.226752978	75.4524	-18.897	-157.263	1199.9	-20.734	-143.519	1707.6	-25.695	-159.442	2455.4	-39.412	-177.931	5807.4	1
10/9/1996	6:00:00	312.688	-0.19356569	-0.094233732	-0.513031418	0.210468582	-0.226965649	99.7033	-18.263	-159.748	1312.7	-21.085	-145.778	1821.3	-45.565	-141.728	6588.2	-57.883	-304.021	6092.7	1
10/9/1996	12:00:00	312.351	-0.53100497	-0.432508071	-0.512614751	0.206385249	-0.22717832	81.8258	-18.866	-167.543	1521.8	-49.543	-190.81	6593.8	-37.751	-335.577	2068.7	-25.651	-348.816	2209.2	1
10/9/1996	18:00:00	312.284	-0.598555449	-0.501106129	-0.512198084	0.202301916	-0.227390991	94.2387	-18.497	-158.474	1175.7	-20.804	-145.32	1760.5	-41.955	-145.229	3726.4	-42.634	-222.923	6652.7	1
10/10/1996	0:00:00	312.44	-0.443049649	-0.34654177	-0.511781418	0.198218582	-0.227603662	33.5137	-14.272	-158.619	372.6	-13.893	-137.926	1142.8	-11.882	-117.468	1377.8	-19.373	-89.819	1673.2	1
10/10/1996	6:00:00	312.247	-0.636543853	-0.540978221	-0.511364751	0.194135249	-0.227816333	24.2958	-8.122	-158.779	438.9	-8.44	-132.275	1167.9	-12.422	-107.248	1617.8	-20.367	-78.352	1515.9	1
10/10/1996	12:00:00	312.363	-0.520983149	-0.426255657	-0.510948084	0.190051916	-0.228029004	18.5562	-9.675	-158.081	216.5	-9.587	-136.981	910.2	-9.952	-109.271	1210.1	-17.691	-81.406	1350.9	1
10/10/1996	18:00:00	312.86	-0.024533647	0.069142891	-0.510531418	0.185968582	-0.228241675	24.3375	-8.373	-155.363	487.4	-6.274	-126.049	1323.5	-16.778	-99.856	1590.7	-31.896	-92.475	3032.2	1
10/11/1996	0:00:00	312.755	-0.129863125	-0.03681588	-0.510114751	0.181885249	-0.228454346	11.7836	-10.785	-152.874	287.6	-9.356	-120.103	1199.5	-13.919	-97.215	1584.1	-34.965	-84.973	3035.4	1
10/11/1996	6:00:00	NaN	NaN	NaN	-0.509698084	0.177801916	-0.228667017	12.9575	-11.215	-148.629	779.4	-12.078	-120.406	1332	-14.276	-96.713	1623.9	-31.761	-87.798	3198.6	1
10/11/1996	12:00:00	NaN	NaN	NaN	-0.509281418	0.173718582	-0.228879688	8.8174	-11.367	-146.838	819.5	-12.974	-121.291	1288.8	-13.921	-95.692	1699.4	-32.588	-86.174	3259.5	1
10/11/1996	18:00:00	NaN	NaN	NaN	-0.508864751	0.169635249	-0.229092359	5.8072	-9.816	-145.801	622.7	-12.111	-118.772	1205.6	-12.538	-93.189	1547.2	-31.765	-77.052	2706.6	1
10/12/1996	0:00:00	312.879	-0.008055574	0.080801223	-0.508448084	0.165551916	-0.22930503	6.93922	-7.474	-143.619	663.8	-8.46	-117.602	1118.7	-10.589	-95.243	1520	-29.574	-75.453	1820	1
10/12/1996	6:00:00	312.661	-0.226494898	-0.138477882	-0.508031418	0.161468582	-0.229517701	4.8979	-10.251	-140.744	616.5	-10.563	-115.315	1206.9	-12.458	-91.855	1484	-26.086	-74.376	1522.2	1
10/12/1996	12:00:00	312.531	-0.356934226	-0.269756852	-0.507614751	0.157385249	-0.229730372	8.60128	-11.489	-140.62	583.2	-11.576	-114.928	1156.7	-14.45	-89.938	1572.4	-33.447	-78.027	3127.4	1
10/12/1996	18:00:00	312.424	-0.46453968	-0.378519067	-0.507198084	0.153301916	-0.229943043	6.3406	-12.298	-140.628	346.1	-12.247	-115.25	1250.1	-14.765	-90.098	1445.2	-40.283	-78.975	3027.6	1
10/13/1996	0:00:00	312.671	-0.217979015	-0.132797405	-0.506781418	0.149218582	-0.230155714	6.3406	-12.804	-141.44	166.8	-12.923	-116.118	1265.8	-14.942	-90.309	1391.1	-39.462	-81.341	2614	1
10/13/1996	6:00:00	312.496	-0.39352819	-0.309394764	-0.506364751	0.145135249	-0.230368385	10.039	-13.857	-142.121	0	-14.568	-117.976	1095.2	-16.774	-87.665	1407.1	-32.246	-92.946	2234.2	1
10/13/1996	12:00:00	312.688	-0.201967533	-0.118672106	-0.505948084	0.141051916	-0.230581056	7.2243	-13.655	-144.1	0	-14.266	-119.443	1204	-14.806	-91.806	1674.1	-33.988	-89.006	2446.6	1
10/13/1996	18:00:00	312.573	-0.317461799	-0.235108433	-0.505531418	0.136968582	-0.230793728	12.0475	-15.653	-144.048	0	-16.261	-121.329	830.2	-15.198	-94.838	1485.4	-36.526	-85.614	2367	1
10/14/1996	0:00:00	312.578	-0.312956069	-0.231543933	-0.505114751	0.132885249	-0.231006399	12.0475	-17.03	-144.557	139	-15.853	-121.188	985.6	-15.981	-94.613	1475	-34.981	-93.183	2914.1	1
10/14/1996	6:00:00	312.297	-0.594451717	-0.513982481	-0.504698084	0.128801916	-0.23121907	34.607	-18.351	-138.851	899.4	-15.748	-117.534	1505.3	-22.925	-90.693	1875.7	-28.169	-130.834	2238	1
10/14/1996	12:00:00	312.453	-0.438891075	-0.359256771	-0.504281418	0.124718582	-0.231431741	23.7203	-19.422	-139.436	991	-17.583	-123.764	868.3	-15.189	-102.315	1431.4	-34.404	-86.917	2624.9	1
10/14/1996	18:00:00	312.458	-0.434440279	-0.355848356	-0.503864751	0.120635249	-0.231644412	39.3062	-19.407	-140.014	1171.2	-18.736	-125.92	882	-14.101	-113.068	1191.4	-22.229	-82.134	1783	1
10/15/1996	0:00:00	312.256	-0.636934566	-0.559279452	-0.503448084	0.116551916	-0.231857083	32.5697	-18.646	-139.611	1077.1	-18.117	-126.499	843.8	-13.392	-109.562	1004.3	-21.047	-79.995	1430.4	1
10/15/1996	6:00:00	312.695	-0.198430231	-0.121723298	-0.504335181	0.112519658	-0.232074577	31.9994	-17.006	-140.31	1014.8	-16.494	-121.802	1271.4	-19.068	-95.797	1687.5	-29.682	-114.153	2150	1
10/15/1996	12:00:00	312.416	-0.477869606	-0.402020037	-0.505222278	0.108487399	-0.232292072	62.5872	-18.699	-141.767	1268.2	-20.683	-130.528	1266.6	-20.79	-124.095	1773.7	-16.185	-117.651	1367.5	1
10/15/1996	18:00:00	312.528	-0.366418829	-0.291662861	-0.506109375	0.104455141	-0.232509566	30.0481	-16.737	-142.265	1100.7	-18.81	-127.202	816.7	-15.483	-105.124	1387.3	-28.79	-83.932	2763.8	1
10/16/1996	0:00:00	312.412	-0.482913134	-0.409161805	-0.506996471	0.100422883	-0.232727061	8.37753	-12.978	-145.523	289.7	-13.439	-117.869	1090.9	-12.339	-96.199	1440.8	-35.05	-86.256	2969.9	1
10/16/1996	6:00:00	312.403	-0.492407444	-0.419679685	-0.507883568	0.096390625	-0.232944555	7.20444	-9.777	-144.98	563.3	-11.057	-116.176	1115.9	-12.901	-94.004	1510.9	-31.994	-81.716	2906.8	1
10/16/1996	12:00:00	NaN	NaN	NaN	-0.508770665	0.092358367	-0.23316205	8.8174	-13.475	-141.264	841.1	-15.699	-120.175	1126.4	-13.995	-95.727	1466.5	-34.079	-93.826	3128.6	1
10/16/1996	18:00:00	NaN	NaN	NaN	-0.509657762	0.088326109	-0.233379545	26.6871	-13.385	-137.716	1186.7	-16.018	-115.511	1413.4	-20.536	-89.988	1788.4	-20.045	-74.33	2012	1
10/17/1996	0:00:00	312.474	-0.423136189	-0.354131482	-0.510544859	0.084293851	-0.233597039	17.0853	-14.709	-138.738	1334.7	-17.351	-123.791	1181.8	-13.563	-100.214	1594.1	-32.927	-90.292	2495.2	1
10/17/1996	6:00:00	312.32	-0.577410816	-0.509017348	-0.511431955	0.080261593	-0.233814534	45.1219	-15.668	-139.512	1339.7	-20.75	-131.176	1060	-16.943	-117.629	1345.8	-17.183	-90.5	1603.9	1
10/17/1996	12:00:00	312.314	-0.583960074	-0.516804772	-0.512319052	0.076229335	-0.234032028	92.6948	-16.581	-140.731	1204.2	-29.186	-146.679	2248	-38.397	-164.727	2524.1	-51.289	-287.971	2202.1	1
10/17/1996	18:00:00	312.215	-0.683399484	-0.617249487	-0.513206149	0.072197077	-0.234249523	43.0845	-15.551	-141.134	1200.3	-19.819	-131.744	1139.3	-16.795	-113.889	1737	-27.019	-85.836	2654.3	1
10/18/1996	0:00:00	312.344	-0.554895198	-0.489894713	-0.514093246	0.068164819	-0.234467017	35.4265	-14.229	-137.407	1394.9	-14.849	-117.578	1691.6	-21.77	-93.277	2018.6	-26.411	-70.536	702	0
10/18/1996	6:00:00	312.385	-0.514389543	-0.450551281	-0.514980342	0.064132561	-0.234684512	32.9238	-14.944	-139.364	1378.1	-16.825	-122.568	1555.9	-19.468	-97.001	2091.9	-21.542	-71.668	1992.1	0
10/18/1996	12:00:00	312.424	-0.47593882	-0.413410072	-0.515867439	0.060100303	-0.234902006	32.5501	-15.244	-139.479	1198.5	-17.889	-125.337	1371.4	-18.447	-99.346	1976.8	-23.373	-71.458	1611.9	0
10/18/1996	18:00:00	312.334	-0.566378246	-0.50491053	-0.516754536	0.056068045	-0.235119501	32.0907	-15.172	-139.911	988	-18.323	-127.892	1342.9	-16.721	-104.22	1998.8	-23.424	-83.283	2242.3	1
10/19/1996	0:00:00	312.288	-0.612873978	-0.552617199	-0.517641633	0.052035787	-0.235336995	32.1712	-14.278	-138.309	924.2	-17.423	-124.341	1402.5	-18.656	-100.38	2089.3	-29.702	-71.833	980.7	0
10/19/1996	6:00:00	312.202	-0.69936834	-0.640333519	-0.51852873	0.048003529	-0.23555449	38.6485	-15.048	-140.43	768.8	-20.623	-130.733	1181.8	-14.416	-112.62	1579	-19.009	-88.914	1757.4	1
10/19/1996	12:00:00	312.371	-0.530917637	-0.473256918	-0.519415826	0.04397127	-0.235771985	41.5807	-14.696	-140.184	786.1	-19.062	-127.939	1246.4	-18.036	-106.875	2007.3	-24.658	-79.377	2467.4	1
10/19/1996	18:00:00	312.411	-0.491357079	-0.434807713	-0.520302923	0.039939012	-0.235989479	97.4335	-16.212	-140.972	186.9	-25.536	-128.887	2216.5	-45.218	-170.653	6636.8	-51.832	-287.96	5684.1	1
10/20/1996	0:00:00	312.162	-0.740796524	-0.685368952	-0.52119002	0.035906754	-0.236206974	67.6727	-16.253	-140.299	680.9	-21.86	-126.421	1670.1	-21.947	-127.016	862.3	-13.854	-110.482	1094.9	1
10/20/1996	6:00:00	312.161	-0.742345835	-0.688334781	-0.522077117	0.031874496	-0.236424468	94.855	-19.039	-146.41	594	-26.971	-125.014	2350.3	-42.75	-165.846	6539.4	-42.718	-257.015	6834.6	0
10/20/1996	12:00:00	312.288	-0.615785287	-0.562918545	-0.522964213	0.027842238	-0.236641963	94.582	-18.169	-145.25	771.2	-26.892	-123.442	2405	-40.578	-168.025	6601.6	-56.569	-324.137	8400.5	1
10/20/1996	18:00:00	312.289	-0.615335982	-0.563916688	-0.52385131	0.02380998	-0.236859457	92.3223	-17.289	-144.81	794.3	-25.456	-122.504	2291.2	-38.532	-167.998	6345	-55.603	-313.518	8410	1
10/21/1996	0:00:00	312.147	-0.757830375	-0.707722913	-0.524738407	0.019777722	-0.237076952	96.7398	-15.645	-147.941	511.8	-21.988	-123.621	1956.8	-42.112	-159.799	6262	-36.961	-235.846	6960.9	0
10/21/1996	6:00:00	312.411	-0.494324773	-0.445540457	-0.525625504	0.015745464	-0.237294446	95.0635	-33.455	-179.743	3283	-53.362	-329.238	6407.1	-43.066	-95.375	4273.2	-23.796	-144.97	2594.1	0
10/21/1996	12:00:00	312.127	-0.778875482	-0.731577862	-0.526512601	0.011713206	-0.237511941	NaN	-27.839	-171.546	1901.3	-22.848	-202.137	1020.4	-54.542	-222.68	4868.9	-42.272	-341.559	3012.5	1
10/21/1996	18:00:00	312.546	-0.360314955	-0.314213109	-0.527399697	0.007680948	-0.237729435	87.8958	-28.662	-172.299	2314	-40.659	-238.01	5451.1	-38.458	-310.641	3474.7	-18.492	-322.545	1079.6	0
10/22/1996	0:00:00	312.455	-0.451854687	-0.407232372	-0.528286794	0.00364869	-0.23794693	98.8536	-15.656	-156.554	561.1	-18.802	-128.187	1931.4	-44.861	-148.565	6341.3	-40.619	-194.754	4663.7	0
10/22/1996	6:00:00	312.615	-0.292295541	-0.248890351	-0.529173891	-0.000383568	-0.238164425	75.315	-16.866	-159.766	729.1	-17.302	-131.609	1643.7	-26.065	-144.154	1946.4	-20.682	-150.11	1275.3	1
10/22/1996	12:00:00	312.886	-0.021844897	0.020033174	-0.530060988	-0.004415826	-0.238381919	NaN	-26.387	-173.726	2561.5	-41.145	-243.35	3411.7	-59.129	-5.085	2689.1	-59.595	-154.273	3681.3	1
10/22/1996	18:00:00	NaN	NaN	NaN	-0.530948084	-0.008448084	-0.238599414	6.2862	-14.319	-139.705	1108.9	-12.704	-115.432	1748	-11.625	-96.327	1639.2	-22.584	-81.873	1310.8	1
10/23/1996	0:00:00	NaN	NaN	NaN	-0.531835181	-0.012480342	-0.238816908	25.7113	-15.536	-144.935	856.5	-16.725	-119.834	1659.2	-15.728	-103.605	1955.7	-25.297	-91.683	2487	1
10/23/1996	6:00:00	313.066	0.156750102	0.194673248	-0.532722278	-0.016512601	-0.239034403	5.245	-11.864	-142.887	733.9	-10.045	-115.011	1472.9	-12.729	-92.84	1597.8	-22.989	-80.965	1563.4	1
10/23/1996	12:00:00	313.098	0.188310602	0.224983082	-0.533609375	-0.020544859	-0.239251897	6.2862	-12.123	-145.387	717.6	-11.23	-117.493	1251.8	-11.523	-96.004	1818.1	-20.416	-82.908	1655.4	1
10/23/1996	18:00:00	313.117	0.206761223	0.241861975	-0.534496471	-0.024577117	-0.239469392	8.00374	-9.778	-148.002	791.8	-7.406	-120.067	1055.8	-9.532	-99.313	1535.5	-14.347	-85.744	1435.4	1
10/24/1996	0:00:00	313.004	0.093266777	0.126945399	-0.535383568	-0.028609375	-0.239686886	5.461	-7.917	-148.724	911.2	-7.277	-116.991	1204.4	-11.341	-95.034	1521.6	-16.48	-82.762	1503.5	1
10/24/1996	6:00:00	312.386	-0.525229047	-0.492983315	-0.536270665	-0.032641633	-0.239904381	6.532	-5.88	-149.063	1002	-9.411	-114.388	1651.4	-13.234	-93.931	1721.1	-17.097	-82.743	1643.2	1
10/24/1996	12:00:00	312.415	-0.496668562	-0.465698377	-0.537157762	-0.036673891	-0.240121875	8.8174	-10.497	-149.316	575.6	-10.818	-118.627	1273.5	-13.186	-95.59	1730	-16.927	-83.802	1665.5	1
10/24/1996	18:00:00	312.757	-0.1552729	-0.126064363	-0.538044859	-0.040706149	-0.24033937	16.0641	-12.369	-147.817	639	-14.115	-118.238	1067.5	-14.089	-98.922	1612.6	-17.126	-87.436	1794.4	1
10/25/1996	0:00:00	312.733	-0.179712424	-0.151790378	-0.538931955	-0.044738407	-0.240556865	25.7113	-16.559	-147.735	262.1	-16.255	-121.769	1144	-15.09	-103.504	1707.9	-17.242	-90.866	2115.6	1
10/25/1996	6:00:00	312.758	-0.155208265	-0.12874252	-0.539819052	-0.048770665	-0.240774359	25.1926	-13.87	-144.125	911.3	-15.299	-112.181	1795.1	-24.93	-82.448	2248.1	-52.032	-148.045	7291.7	1
10/25/1996	12:00:00	312.441	-0.472647796	-0.447477072	-0.540706149	-0.052802923	-0.240991854	39.8752	-15.799	-142.672	686.1	-16.807	-109.459	1692.4	-28.839	-82.378	3261.8	-38.986	-151.91	4398.1	1
10/25/1996	18:00:00	312.375	-0.539197214	-0.515650285	-0.541593246	-0.056835181	-0.241209348	35.1894	-16.513	-138.933	654.8	-16.96	-104.834	1678.9	-34.243	-77.604	3252.5	-47.28	-152.801	5860.5	1
10/26/1996	0:00:00	312.252	-0.662691695	-0.640610548	-0.542480342	-0.060867439	-0.241426843	22.8387	-16.233	-136.497	937.6	-16.2	-105.413	1879.9	-29.353	-76.928	2539.1	-41.11	-152.784	5505.8	1
10/26/1996	6:00:00	312.213	-0.702187554	-0.68158002	-0.543367439	-0.064899697	-0.241644337	18.6409	-15.329	-136.974	1187	-15.275	-107.886	1828.3	-23.252	-78.65	2530	-43.551	-144.332	4575.2	1
10/26/1996	12:00:00	312.373	-0.542627101	-0.523328654	-0.544254536	-0.068931955	-0.241861832	21.3777	-16.992	-136.408	1124.7	-15.717	-105.592	1805.7	-28.052	-76.289	2298.2	-46.499	-141.05	4534.7	1
10/26/1996	18:00:00	312.556	-0.360231483	-0.342736881	-0.545141633	-0.072964213	-0.242079326	29.4187	-18.372	-137.385	952.4	-15.754	-105.869	1775.2	-29.258	-77.022	2495.3	-33.509	-96.665	2997.6	0
10/27/1996	0:00:00	312.015	-0.901671037	-0.885490765	-0.54602873	-0.076996471	-0.242296821	9.7613	-15.442	-140.44	896.8	-13.5	-111.564	1629.2	-18.681	-82.702	2132.5	-50.442	-132.984	5845.2	1
10/27/1996	6:00:00	312.177	-0.740221859	-0.725691055	-0.546915826	-0.08102873	-0.242514316	8.7805	-15.17	-141.888	703	-13.596	-112.027	1535.8	-18.615	-81.623	1713	-53.249	-100.064	5738.7	1
10/27/1996	12:00:00	312.183	-0.734661421	-0.72144853	-0.547802923	-0.085060988	-0.24273181	9.7613	-16.089	-142.145	827	-13.669	-112.28	1718.9	-18.491	-82.28	2002.6	-50.118	-125.019	5712	1
10/27/1996	18:00:00	312.553	-0.365155933	-0.353427061	-0.54869002	-0.089093246	-0.242949305	10.4108	-15.461	-144.468	418.4	-13.372	-113.962	1691.8	-17.317	-85.78	1782.6	-53.291	-101.969	6626.9	1
10/28/1996	0:00:00	312.246	-0.67265045	-0.662406681	-0.549577117	-0.093125504	-0.243166799	12.9318	-14.142	-145.888	356.1	-12.554	-115.396	1519.9	-16.158	-89.23	1768.1	-50.629	-94.482	6525.1	1
10/28/1996	6:00:00	312.217	-0.70214497	-0.693387009	-0.550464213	-0.097157762	-0.243384294	12.9318	-14.612	-147.023	323.8	-13.339	-115.93	1588.1	-16.338	-89.409	1849.8	-48.331	-88.867	5736.8	1
10/28/1996	12:00:00	311.916	-1.003585922	-0.996153091	-0.55135131	-0.10119002	-0.243601788	12.9318	-14.597	-147.976	418	-13.463	-116.161	1630.6	-16.338	-89.613	1891.4	-51.425	-114.641	7145.2	1
10/28/1996	18:00:00	311.946	-0.974135399	-0.968353774	-0.552238407	-0.105222278	-0.243819283	12.0475	-12.982	-149.84	611.4	-12.516	-118.44	1524.4	-15.337	-94.558	1892.9	-43.296	-88.117	5451.7	1
10/29/1996	0:00:00	312.262	-0.658629932	-0.654333948	-0.553125504	-0.109254536	-0.244036777	15.1505	-13.806	-150.136	395.9	-13.118	-118.175	1655	-16.079	-93.615	1903.6	-51.38	-95.915	7083	1
10/29/1996	6:00:00	312.378	-0.543124471	-0.54031331	-0.554012601	-0.113286794	-0.244254272	16.5414	-13.912	-150.839	305	-13.51	-119.264	1601	-16.003	-94.032	1831.6	-50.043	-88.795	6558.5	1
10/29/1996	12:00:00	311.936	-0.985564064	-0.984071756	-0.554899697	-0.117319052	-0.244471766	11.5219	-14.388	-151.592	518.8	-14.029	-118.981	1450.5	-15.524	-92.303	1998.2	-51.169	-87.295	6840.4	1
10/29/1996	18:00:00	312.212	-0.710114934	-0.710273572	-0.555786794	-0.12135131	-0.244689261	12.0259	-14.455	-152.844	592	-13.629	-119.533	1431	-15.276	-93.038	1986.5	-47.589	-82.323	6043.3	1
10/30/1996	0:00:00	NaN	NaN	NaN	-0.556673891	-0.125383568	-0.244906756	12.9575	-13.81	-154.428	573.2	-12.939	-122.036	1339.8	-14.993	-96.188	1893.3	-44.026	-77.791	5044.8	1
10/30/1996	6:00:00	NaN	NaN	NaN	-0.557560988	-0.129415826	-0.24512425	18.5343	-11.864	-156.992	682.4	-11.018	-124.944	1415.4	-13.932	-101.048	1823.5	-29.119	-78.733	2938.7	1
10/30/1996	12:00:00	NaN	NaN	NaN	-0.558448084	-0.133448084	-0.245341745	18.1135	-11.778	-156.61	362.7	-12.764	-126.836	1204.1	-14.092	-99.938	1788.3	-34.897	-77.789	3866.5	1
10/30/1996	18:00:00	NaN	NaN	NaN	-0.559335181	-0.137480342	-0.245559239	12.8081	-10.124	-157.594	480.3	-9.096	-126.361	1186.5	-12.883	-99.888	1959.8	-31.373	-77.117	3186.6	1
10/31/1996	0:00:00	NaN	NaN	NaN	-0.560222278	-0.141512601	-0.245776734	18.8801	-11.28	-157.257	129.3	-12.591	-130.399	919.6	-13.877	-102.843	1850	-27.913	-76.059	2422.7	1
10/31/1996	6:00:00	NaN	NaN	NaN	-0.561109375	-0.145544859	-0.245994228	11.5271	-7.454	-158.482	652.3	-3.662	-122.64	1571.2	-11.592	-100.004	2137.6	-19.12	-75.37	2091.5	1
10/31/1996	12:00:00	NaN	NaN	NaN	-0.561996471	-0.149577117	-0.246211723	16.0641	-13.6	-157.913	429.6	-10.89	-130.226	1158	-14.272	-98.274	1916.6	-20.62	-74.12	1859.9	1
10/31/1996	18:00:00	NaN	NaN	NaN	-0.562883568	-0.153609375	-0.246429217	22.3023	-11.605	-159.238	26.9	-10.038	-137.451	596.9	-12.669	-106.917	1590	-21.381	-77.221	1889.6	1
11/1/1996	0:00:00	NaN	NaN	NaN	-0.563770665	-0.157641633	-0.246646712	6.2985	-6.888	-157.703	545.9	0.213	-117.458	1365.3	-9.168	-95.931	1759.1	-5.622	-87.716	1476	1
11/1/1996	6:00:00	NaN	NaN	NaN	-0.564657762	-0.161673891	-0.246864206	6.3228	-6.137	-156.575	754.7	-0.404	-114.59	1511.3	-5.333	-90.824	1512.9	-1.949	-89.155	1576.2	1
11/1/1996	12:00:00	NaN	NaN	NaN	-0.565544859	-0.165706149	-0.247081701	6.4254	-7.771	-157.681	427.8	-0.611	-120.18	1525.3	-8.746	-95.642	1678.1	-3.602	-87.424	1419.9	1
11/1/1996	18:00:00	NaN	NaN	NaN	-0.566431955	-0.169738407	-0.247299196	6.9108	-6.682	-156.646	650.2	-3.658	-117.248	1393.6	-8.807	-92.872	1430.5	-5.044	-82.829	1205.5	1
11/2/1996	0:00:00	NaN	NaN	NaN	-0.567319052	-0.173770665	-0.24751669	6.5712	-6.072	-156.677	663.7	-4.446	-114.231	1592.9	-8.014	-91.725	1506.9	-6.937	-81.431	1220.6	1
11/2/1996	6:00:00	NaN	NaN	NaN	-0.568206149	-0.177802923	-0.247734185	6.9108	-6.429	-158.712	641	-3.942	-115.966	1601.1	-8.119	-92.703	1686.3	-10.194	-80.358	1302.8	1
11/2/1996	12:00:00	NaN	NaN	NaN	-0.569093246	-0.181835181	-0.247951679	6.9262	-6.936	-158.938	520.2	-4.263	-117.227	1554.4	-8.641	-93.873	1768.2	-9.232	-81.186	1301.4	1
11/2/1996	18:00:00	NaN	NaN	NaN	-0.569980342	-0.185867439	-0.248169174	6.3563	-6.9	-159.057	307.8	-4.906	-118.282	1399.5	-10.329	-94.736	1701.5	-10.214	-81.645	1349.3	1
11/3/1996	0:00:00	NaN	NaN	NaN	-0.570867439	-0.189899697	-0.248386668	9.6366	-5.636	-157.779	637.7	-5.611	-115.57	1318.4	-15.899	-90.378	1749.1	-27.633	-76.584	1539.1	1
11/3/1996	6:00:00	NaN	NaN	NaN	-0.571754536	-0.193931955	-0.248604163	8.6755	-6.043	-157.499	157.6	-6.478	-118.876	1298	-15.876	-89.481	1835.9	-27.418	-79.954	1630.8	1
11/3/1996	12:00:00	NaN	NaN	NaN	-0.572641633	-0.197964213	-0.248821657	6.0167	-4.886	-155.157	866.4	-5.453	-112.329	1540.6	-13.651	-87.849	1600.2	-25.221	-75.322	1503.5	1
11/3/1996	18:00:00	NaN	NaN	NaN	-0.57352873	-0.201996471	-0.249039152	4.8979	-4.151	-154.021	888.1	-3.078	-111.878	1568.9	-12.244	-91.904	1452.9	-21.772	-78.094	1604	1
11/4/1996	0:00:00	NaN	NaN	NaN	-0.574415826	-0.20602873	-0.249256646	4.4625	-5.282	-155.06	445.3	-5.936	-113.096	1386.8	-11.165	-86.959	1358.2	-18.999	-77.287	1539.6	1
11/4/1996	6:00:00	NaN	NaN	NaN	-0.575302923	-0.210060988	-0.249474141	6.354	-4.265	-152.139	1023.2	-3.394	-112.426	1612.1	-10.941	-91.481	1703	-21.616	-77.508	1617.4	1
11/4/1996	12:00:00	NaN	NaN	NaN	-0.57619002	-0.214093246	-0.249691636	5.6775	-5.177	-153.698	874.9	-4.534	-114.018	1483.2	-9.631	-90.086	1829.9	-18.07	-80.147	1571.6	1
11/4/1996	18:00:00	NaN	NaN	NaN	-0.577077117	-0.218125504	-0.24990913	5.4096	-5.644	-153.933	817.8	-5.509	-115.216	1361.6	-9.146	-89.623	1663.9	-14.479	-82.991	1424.9	1
11/5/1996	0:00:00	NaN	NaN	NaN	-0.577964213	-0.222157762	-0.250126625	6.5712	-5.834	-153.173	836.4	-4.256	-114.99	1350.1	-8.555	-91.186	1705.8	-15.213	-82.796	1464.3	1
11/5/1996	6:00:00	NaN	NaN	NaN	-0.57885131	-0.22619002	-0.250344119	6.5712	-7.408	-153.444	836.6	-4.318	-117.405	1393.3	-8.802	-91.452	1896.1	-11.973	-83.695	1555.7	1
11/5/1996	12:00:00	NaN	NaN	NaN	-0.579738407	-0.230222278	-0.250561614	4.084	-8.824	-154.107	757.4	-6.471	-121.326	1318.8	-11.455	-89.872	2057.2	-14.588	-81.838	1481.4	1
11/5/1996	18:00:00	NaN	NaN	NaN	-0.580625504	-0.234254536	-0.250779108	4.0254	-9.824	-154.337	629.1	-5.882	-122.676	1309	-11.078	-91.969	2008.4	-13.986	-83.232	1282.8	1
11/6/1996	0:00:00	NaN	NaN	NaN	-0.581512601	-0.238286794	-0.250996603	6.4829	-11.064	-154.082	729.8	-5.06	-122.992	1414	-9.873	-94.145	2032.3	-10.037	-84.35	1564.9	1
11/6/1996	6:00:00	NaN	NaN	NaN	-0.582399697	-0.242319052	-0.251214097	7.22094	-12.28	-154.608	540.2	-7.436	-129.671	1233.2	-13.892	-92.395	1841.6	-21.189	-74.804	1584.9	1
11/6/1996	12:00:00	NaN	NaN	NaN	-0.583286794	-0.24635131	-0.251431592	8.061	-12.974	-155.1	380.4	-5.465	-137.178	1330.9	-10.026	-101.074	2037.2	-15.488	-82.478	1690.4	1
11/6/1996	18:00:00	NaN	NaN	NaN	-0.584173891	-0.250383568	-0.251649087	11.5271	-13.187	-155.783	321.4	-5.679	-138.969	1154.4	-11.105	-100.022	1832.8	-15.96	-79.437	1183	1
11/7/1996	0:00:00	NaN	NaN	NaN	-0.585060988	-0.254415826	-0.251866581	10.9187	-13.024	-157.17	289.9	-6.425	-138.989	1162.6	-12.277	-98.551	1825.7	-16.195	-76.852	1439.1	1
11/7/1996	6:00:00	NaN	NaN	NaN	-0.585948084	-0.258448084	-0.252084076	10.2529	-13.343	-158.847	396.2	-6.142	-140.349	1127.4	-11.518	-99.829	1819.8	-14.154	-80.298	1604.5	1
11/7/1996	12:00:00	NaN	NaN	NaN	-0.586835181	-0.262480342	-0.25230157	12.7415	-13.88	-160.22	355	-5.963	-142.639	1065.4	-11.44	-101.448	1752.8	-16.442	-77.49	1460.4	1
11/7/1996	18:00:00	NaN	NaN	NaN	-0.587722278	-0.266512601	-0.252519065	11.6084	-15.794	-163.981	184.1	-5.221	-147.547	699.5	-9.299	-105.669	1614	-13.62	-82.985	1202.2	1
11/8/1996	0:00:00	NaN	NaN	NaN	-0.588609375	-0.270544859	-0.252736559	9.31007	-13.861	-161.779	130	-5.708	-143.157	1001.1	-9.869	-103.808	1672.5	-10.66	-84.834	1353.9	1
11/8/1996	6:00:00	NaN	NaN	NaN	-0.589496471	-0.274577117	-0.252954054	7.9873	-13.329	-162.082	276.4	-4.732	-141.475	1222.6	-7.727	-103.994	1634.4	-9.521	-86.463	1452.2	1
11/8/1996	12:00:00	NaN	NaN	NaN	-0.590383568	-0.278609375	-0.253171548	18.5511	-14.424	-162.011	167.6	-7.764	-151.737	362.3	-7.785	-114.982	1292.6	-13.399	-84.855	1504.8	1
11/8/1996	18:00:00	NaN	NaN	NaN	-0.591270665	-0.282641633	-0.253389043	8.4703	-12.138	-154.196	610.5	-6.298	-134.452	1391.3	-3.394	-102.287	1515.1	-6.552	-90.383	1392.6	1
11/9/1996	0:00:00	NaN	NaN	NaN	-0.592157762	-0.286673891	-0.253606537	8.471	-12.71	-155.292	419.8	-7.097	-137.091	1196	-3.846	-103.659	1556.6	-6.415	-90.658	1347.6	1
11/9/1996	6:00:00	313.502	0.559112868	0.503165056	-0.593044859	-0.290706149	-0.253824032	8.9092	-11.717	-155.431	791.9	-9.745	-131.351	1065.3	-6.161	-102.169	1508	-6.422	-87.442	1502.4	1
11/9/1996	12:00:00	313.391	0.447673103	0.390786398	-0.593931955	-0.294738407	-0.254041527	9.2052	-10.691	-155.741	763.9	-10.77	-124.678	1366.5	-12.945	-97.174	2020.5	-31.876	-79.326	2922.6	1
11/9/1996	18:00:00	313.284	0.340067046	0.281910096	-0.594819052	-0.298770665	-0.254259021	15.1505	-8.883	-155.89	719	-10.866	-120.135	1393.1	-16.268	-93.609	1937.6	-34.122	-88.86	3587.9	1
11/10/1996	0:00:00	313.152	0.207627273	0.148566132	-0.595706149	-0.302802923	-0.254476516	11.7836	-7.117	-156.416	779.7	-7.75	-119.211	1341.2	-13.391	-97.065	1943.6	-29.79	-77.077	2550.3	1
11/10/1996	6:00:00	313.439	0.494077551	0.433907357	-0.596593246	-0.306835181	-0.25469401	7.3062	-6.763	-156.787	880.6	-5.111	-118.645	1356.5	-10.039	-100.232	2020.9	-17.238	-78.704	1688.5	1
11/10/1996	12:00:00	313.499	0.55363777	0.492597607	-0.597480342	-0.310867439	-0.254911505	11.5271	-7.794	-158.404	772.3	-6.189	-121.737	1386.1	-11.359	-100.753	2080.7	-22.019	-76.283	1608.1	1
11/10/1996	18:00:00	312.946	0.000143012	-0.061857156	-0.598367439	-0.314899697	-0.255128999	11.5271	-7.125	-158.764	656.6	-4.34	-120.762	1126	-11.236	-100.695	1898.6	-21.784	-76.91	1525.1	1
11/11/1996	0:00:00	313.27	0.323648249	0.260708254	-0.599254536	-0.318931955	-0.255346494	4.8975	-5.864	-156.594	665.6	-1.391	-113.021	1383.9	-10.411	-96.091	1760.1	-15.892	-80.798	1564.1	1
11/11/1996	6:00:00	312.969	0.022152108	-0.041709682	-0.600141633	-0.322964213	-0.255563988	6.8388	-6.9	-154.505	726.7	0.277	-107.23	1567	-5.6	-91.435	1603.4	-7.073	-84.22	1750.3	1
11/11/1996	12:00:00	313.298	0.350712312	0.286051009	-0.60102873	-0.326996471	-0.255781483	7.0901	-7.858	-154.302	748.9	0.267	-108.325	1719.7	-4.372	-90.781	1611.4	-6.326	-82.719	1593.4	1
11/11/1996	18:00:00	313.462	0.514162561	0.448525538	-0.601915826	-0.33102873	-0.255998977	6.2865	-8.436	-155.917	530	0.288	-110.503	1760.3	-2.945	-89.71	1679.6	-5.106	-79.813	0	0
11/12/1996	0:00:00	313.277	0.328667781	0.262175496	-0.602802923	-0.335060988	-0.256216472	6.6096	-9.025	-156.27	452.1	0.163	-112.25	1719.1	-3.501	-91.381	1633.2	-5.192	-82.159	1375.1	1
11/12/1996	6:00:00	313.594	0.645172997	0.577847527	-0.60369002	-0.339093246	-0.256433967	9.44237	-9.829	-156.464	217.2	-2.935	-126.61	1187	-9.179	-101.23	1551	-18.771	-77.91	1362.4	1
11/12/1996	12:00:00	313.327	0.37773181	0.309682345	-0.604577117	-0.343125504	-0.256651461	9.45298	-10.749	-156.455	255	-3.505	-131.415	1228.8	-8.458	-104.478	1613.5	-18.066	-80.087	1396.7	1
11/12/1996	18:00:00	313.262	0.31218204	0.243255793	-0.605464213	-0.347157762	-0.256868956	25.8512	-15.342	-153.856	381.2	-8.546	-140.536	1242.5	-13.286	-106.348	1667.5	-29.457	-78.79	2946.6	1
11/13/1996	0:00:00	313.077	0.126687243	0.056996383	-0.60635131	-0.35119002	-0.25708645	39.3062	-15.913	-154.371	286	-12.177	-144.881	104.9	-14.317	-113.705	1453.4	-19.11	-82.207	1642.4	1
11/13/1996	6:00:00	313.103	0.152247419	0.081896701	-0.607238407	-0.355222278	-0.257303945	40.2942	-16.845	-152.238	353.1	-12.609	-146.174	529.4	-14.615	-114.748	1640.8	-18.478	-83.037	1845.1	1
11/13/1996	12:00:00	312.95	-0.001248762	-0.072321168	-0.608125504	-0.359254536	-0.257521439	25.4312	-17.186	-152.161	410	-14.474	-148.845	556.9	-10.866	-124.318	1185.1	-11.102	-95.805	1689.3	1
11/13/1996	18:00:00	313.248	0.296201449	0.224357958	-0.609012601	-0.363286794	-0.257738934	33.0921	-17.948	-151.885	316.3	-15.875	-149.267	195.3	-10.092	-131.931	154.3	-12.638	-97.498	1398.8	1
11/14/1996	0:00:00	313.35	0.397706634	0.325195262	-0.609899697	-0.367319052	-0.257956428	29.8463	-17.82	-152.6	286.5	-15.76	-149.808	350.8	-10.682	-128.765	983.2	-9.676	-99.697	1524.6	1
11/14/1996	6:00:00	313.109	0.156156834	0.082932845	-0.610786794	-0.37135131	-0.258173923	32.6092	-17.56	-154.703	108.2	-17.148	-151.406	385.9	-9.065	-142.194	910.1	-8.066	-106.958	1585.1	1
11/14/1996	12:00:00	312.928	-0.025229404	-0.098935183	-0.611673891	-0.375383568	-0.258391417	33.603	-17.381	-156.402	162.3	-17.172	-152.136	493.8	-9.794	-145.61	968.9	-8.982	-111.696	1513.7	1
11/14/1996	18:00:00	313.377	0.423220787	0.348856379	-0.612560988	-0.379415826	-0.258608912	28.3872	-16.575	-160.977	22.3	-13.614	-151.986	237.3	-11.491	-124.598	1173.4	-15.028	-96.939	1996	1
11/15/1996	0:00:00	313.012	0.057725954	-0.01720352	-0.613448084	-0.383448084	-0.258826407	21.9839	-17.175	-162.939	221.7	-10.307	-151.474	688.4	-7.738	-117.501	1473.1	-13.389	-96.435	1975.3	1
11/15/1996	6:00:00	313.194	0.239231117	0.163754997	-0.615031418	-0.384864751	-0.259111518	15.306	-18.067	-164.404	233.3	-8.322	-151.459	712.9	-4.863	-116.374	1363.2	-11.132	-98.605	1881.9	1
11/15/1996	12:00:00	312.849	-0.106210116	-0.18216527	-0.616614751	-0.386281418	-0.259396629	16.7889	-19.105	-165.398	402.8	-7.511	-153.579	691	-5.879	-118.098	1098.1	-14.206	-95.754	1978.5	1
11/15/1996	18:00:00	312.615	-0.340759945	-0.417301145	-0.618198084	-0.387698084	-0.25968174	38.7416	-20.835	-167.522	660.6	-12.698	-161.884	528.6	-11.122	-137.35	930.6	-4.672	-109.406	1543.2	1
11/16/1996	0:00:00	312.941	-0.015199812	-0.092201304	-0.619781418	-0.389114751	-0.259966851	38.6617	-22.442	-166.488	711.5	-16.944	-169.132	488.8	-10.796	-154.795	791.1	-3.923	-121.273	1640.1	1
11/16/1996	6:00:00	313.011	0.05425035	-0.023316025	-0.621364751	-0.390531418	-0.260251962	39.3566	-22.254	-167.668	996.6	-12.46	-169.5	336.7	-11.47	-145.438	704.9	-2.219	-114.21	1290.8	1
11/16/1996	12:00:00	312.882	-0.075189525	-0.153199565	-0.622948084	-0.391948084	-0.260537073	69.2042	-23.683	-163.192	979	-18.626	-173.252	1069.5	-19.958	-172.437	1325.9	-17.094	-174.574	724.7	1
11/16/1996	18:00:00	312.654	-0.303795733	-0.382405438	-0.624531418	-0.393364751	-0.260822184	37.7341	-22.984	-165.449	1348.1	-14.785	-174.05	772.1	-8.995	-166.344	837.9	-0.266	-133.247	1441.4	1
11/17/1996	0:00:00	312.708	-0.250235616	-0.329272077	-0.626114751	-0.394781418	-0.261107295	35.9519	-22.755	-165.986	1147.3	-13.864	-175.984	847.7	-7.821	-168.224	841	-0.119	-135.178	1457	1
11/17/1996	6:00:00	312.828	-0.130785474	-0.210345683	-0.627698084	-0.396198084	-0.261392406	48.9406	-23.023	-165.714	1110.6	-13.787	-189.751	705.3	-12.712	-176.588	882.2	-12.264	-165.673	1132.2	1
11/17/1996	12:00:00	312.416	-0.543225365	-0.62319696	-0.629281418	-0.397614751	-0.261677517	NaN	-23.297	-164.165	1179.1	-25.457	-208.021	2576.3	-30.085	-222.325	2079	-26.185	-222.927	3420.7	0
11/17/1996	18:00:00	313.055	0.095279754	0.014853274	-0.630864751	-0.399031418	-0.261962628	95.2856	-24.275	-166.022	1564.1	-26.528	-205.079	3002.2	-34.166	-230.34	4259.7	-49.454	-339.37	6502.2	0
11/18/1996	0:00:00	313.074	0.113783494	0.032909125	-0.632448084	-0.400448084	-0.262247739	42.2943	-24.506	-169.363	1885.7	-14.57	-194.906	1044.5	-4.751	-177.321	1127.4	-0.469	-144.587	1625.4	1
11/18/1996	6:00:00	312.895	-0.065711396	-0.147024347	-0.634031418	-0.401864751	-0.26253285	NaN	-24.669	-166.151	1553.2	-23.763	-200.345	2370.6	-33.887	-225.721	3743.6	-47.212	-356.286	3012	0
11/18/1996	12:00:00	312.761	-0.200151302	-0.281847481	-0.635614751	-0.403281418	-0.262817961	99.3656	-25.197	-166.773	1909.9	-19.462	-196.194	1557.3	-40.44	-226.496	5868	-30.797	-33.053	4189.6	0
11/18/1996	18:00:00	312.301	-0.66070119	-0.74286783	-0.637198084	-0.404698084	-0.263103072	NaN	-25.56	-165.06	1888.3	-18.817	-193.613	1426.1	-21.07	-214.363	206	-44.777	-215.877	5307.4	0
11/19/1996	0:00:00	312.304	-0.658196093	-0.740778185	-0.638781418	-0.406114751	-0.263388183	NaN	-25.732	-163.785	1495.9	-22.479	-190.658	1766	-30.217	-220.396	3055.2	-45.823	-299.994	6581.2	0
11/19/1996	6:00:00	311.996	-0.966692375	-1.049683675	-0.640364751	-0.407531418	-0.263673294	NaN	-25.079	-159.682	2015.2	-25.856	-188.497	2219.2	-35.445	-220.048	4883.7	-41.463	-319.556	5160.1	0
11/19/1996	12:00:00	312.3	-0.663132297	-0.746480275	-0.641948084	-0.408948084	-0.263958405	NaN	-22.424	-155.845	1736.8	-26.261	-185.019	2274.1	-34.417	-218.384	5006.7	-39.153	-332.808	6097.1	0
11/19/1996	18:00:00	312.3	-0.663682203	-0.747468219	-0.643531418	-0.410364751	-0.264243516	NaN	-22.03	-155.103	1709.6	-25.665	-183.259	2150.8	-33.877	-220.252	5703.8	-46.812	-356.751	3534.7	0
11/20/1996	0:00:00	312.372	-0.592177124	-0.676350135	-0.645114751	-0.411781418	-0.264528627	NaN	-23.397	-156.136	1890	-24.814	-183.476	1967.5	-28.779	-218.96	4279.2	-45.02	-309.086	4121.1	0
11/20/1996	6:00:00	312.426	-0.538618432	-0.623130876	-0.646698084	-0.413198084	-0.264813738	NaN	-21.755	-152.543	1376.4	-25.79	-177.333	1886	-25.621	-214.404	3106.5	-42.552	-272.668	5195.1	0
11/20/1996	12:00:00	312.662	-0.303003377	-0.387807657	-0.648281418	-0.414614751	-0.26509885	NaN	-22.142	-152.19	1298.2	-27.356	-174.695	2025.9	-32.057	-213.68	4104.3	-46.375	-300.156	3812.5	0
11/20/1996	18:00:00	312.706	-0.259663288	-0.344958907	-0.649864751	-0.416031418	-0.265383961	73.7123	-22.146	-150.835	905.4	-29.003	-167.313	1784.8	-26.186	-184.307	2292.9	-49.487	-226.121	3954	1
11/21/1996	0:00:00	312.603	-0.363158226	-0.448815136	-0.651448084	-0.417448084	-0.265669072	NaN	-20.981	-151.935	1011.8	-27.997	-166.483	1882	-25.607	-211.364	2050.4	-39.231	-244.84	4837.5	0
11/21/1996	6:00:00	312.618	-0.348654544	-0.434667731	-0.653031418	-0.418864751	-0.265954183	71.571	-20.698	-150.912	853.9	-26.617	-157.887	879.3	-20.476	-175.466	1319.2	-29.544	-192.784	2950.5	1
11/21/1996	12:00:00	312.331	-0.636094496	-0.722418599	-0.654614751	-0.420281418	-0.266239294	70.8553	-21.142	-150.859	876.2	-25.955	-153.842	708.1	-21.126	-168.577	1055.2	-22.657	-175.07	1382.5	1
11/21/1996	18:00:00	312.487	-0.480644442	-0.567350906	-0.656198084	-0.421698084	-0.266524405	69.4383	-21.003	-151.617	921.5	-25.838	-155.002	1289.2	-23.263	-205.427	1336.1	-37.629	-195.042	3757.1	0
11/22/1996	0:00:00	312.549	-0.419139398	-0.5061842	-0.657781418	-0.423114751	-0.266809516	NaN	-23.256	-155.978	1353	-28.217	-164.469	1746.9	-52.838	-224.266	4177.7	-30.388	-299.375	2737.6	1
11/22/1996	6:00:00	312.554	-0.414635734	-0.502014486	-0.659364751	-0.424531418	-0.267094627	NaN	-23.515	-158.272	1795.5	-25.998	-174.569	1830.2	-23.318	-208.553	1940.4	-49.499	-247.419	5337.2	0
11/22/1996	12:00:00	312.537	-0.432075702	-0.519746157	-0.660948084	-0.425948084	-0.267379738	88.1936	-26.553	-167.915	1508	-38.809	-210.543	2815.2	-23.286	-271.953	1477.5	-36.971	-270.949	2782.9	1
11/22/1996	18:00:00	312.477	-0.492625668	-0.580655231	-0.662531418	-0.427364751	-0.267664849	92.9519	-25.905	-163.205	2073.1	-28.242	-191.8	2565	-31.587	-284.674	2405	-32.138	-269.938	3406.7	0
11/23/1996	0:00:00	312.445	-0.525120641	-0.613468341	-0.664114751	-0.428781418	-0.26794996	94.9294	-26.761	-165.144	1780	-39.164	-205.315	3132	-35.638	-248.932	1535.1	-57.411	-12.992	5823.5	0
11/23/1996	6:00:00	312.512	-0.458616994	-0.547279077	-0.665698084	-0.430198084	-0.268235071	17.05	-22.184	-155.47	1381.2	-7.813	-143.39	680.6	-5.785	-119.716	1363.2	-14.78	-90.073	1458.8	1
11/23/1996	12:00:00	312.483	-0.48800198	-0.576904819	-0.667281418	-0.431614751	-0.268520182	71.7934	-25.287	-157.942	1670	-27.632	-170.083	2249.5	-22.972	-200.892	2035.5	-26.99	-196.067	3409	1
11/23/1996	18:00:00	NaN	NaN	NaN	-0.668864751	-0.433031418	-0.268805293	9.4895	-19.935	-154.071	1003	-3.64	-139.611	836.7	-4.612	-107.893	1500.3	-4.275	-90.11	1368.3	1
11/24/1996	0:00:00	NaN	NaN	NaN	-0.670448084	-0.434448084	-0.269090404	10.2645	-20.065	-153.577	975.2	-3.688	-140.767	692.6	-4.651	-109.962	1276.2	-5.529	-89.341	1262.6	1
11/24/1996	6:00:00	NaN	NaN	NaN	-0.672031418	-0.435864751	-0.269375515	32.2437	-15.424	-157.379	675.6	-10.883	-150.183	672.7	-9.834	-133.574	904.3	-13.638	-98.591	1453.5	1
11/24/1996	12:00:00	NaN	NaN	NaN	-0.673614751	-0.437281418	-0.269660626	44.3656	-15.346	-156.726	886.9	-12.202	-151.284	888.8	-14.259	-133.036	1525.3	-15.474	-102.968	1987.7	1
11/24/1996	18:00:00	NaN	NaN	NaN	-0.675198084	-0.438698084	-0.269945737	68.379	-13.331	-156.982	917.7	-13.617	-154.671	1014.2	-20.748	-142.152	1335.2	-23.222	-155.272	1610.7	1
11/25/1996	0:00:00	NaN	NaN	NaN	-0.676781418	-0.440114751	-0.270230848	35.8831	-12.963	-156.477	939.9	-10.674	-155.646	980.3	-10.562	-137.383	1271.6	-11.882	-101.116	1754.1	1
11/25/1996	6:00:00	NaN	NaN	NaN	-0.678364751	-0.441531418	-0.270515959	22.5005	-14.793	-155.428	813.4	-9.748	-152.669	520	-5.42	-139.178	975.2	-6.511	-103.457	1590.6	1
11/25/1996	12:00:00	NaN	NaN	NaN	-0.679948084	-0.442948084	-0.27080107	21.9045	-15.03	-154.985	799	-8.305	-150.296	591.7	-3.398	-136.309	1227.4	-6.784	-102.718	1802.7	1
11/25/1996	18:00:00	NaN	NaN	NaN	-0.681531418	-0.444364751	-0.271086181	23.6364	-15.074	-154.896	505.6	-8.176	-147.625	227.3	-3.394	-126.537	1275.1	-6.01	-96.664	1522.1	1
11/26/1996	0:00:00	NaN	NaN	NaN	-0.683114751	-0.445781418	-0.271371292	28.5856	-12.106	-156.033	350.4	-7.913	-157.977	247.4	-1.726	-143.084	742.5	-2.093	-106.878	1261.5	1
11/26/1996	6:00:00	NaN	NaN	NaN	-0.684698084	-0.447198084	-0.271656403	23.7052	-11.877	-155.47	407	-2.075	-152.951	572.8	-1.257	-132.058	1504.4	-4.477	-97.684	1565.6	1
11/26/1996	12:00:00	NaN	NaN	NaN	-0.686281418	-0.448614751	-0.271941515	22.8268	-16.864	-153.537	653.8	-8.122	-147.242	875.3	-3.481	-125.311	1361.1	-7.491	-96.652	1607.6	1
11/26/1996	18:00:00	NaN	NaN	NaN	-0.687864751	-0.450031418	-0.272226626	24.3052	-19.165	-152.53	865.3	-17.866	-145.194	546.4	-10.204	-122.044	580.2	-14.381	-93.237	1413.7	1
11/27/1996	0:00:00	312.675	-0.303277338	-0.396329908	-0.689448084	-0.451448084	-0.272511737	17.2883	-19.742	-151.357	865.8	-14.339	-144.653	807.5	-6.752	-120.655	686.8	-11.265	-96.277	1316	1
11/27/1996	6:00:00	312.603	-0.375552366	-0.468750792	-0.691031418	-0.452864751	-0.272796848	12.7005	-19.234	-150.893	699	-9.212	-142.964	1023.5	-1.935	-119.658	1541.3	1.361	-92.397	1515.1	1
11/27/1996	12:00:00	312.527	-0.451937406	-0.54533916	-0.692614751	-0.454281418	-0.273081959	11.0595	-19.12	-151.061	564.4	-12.403	-136.157	767.6	-6.808	-108.068	863	-12.697	-90.131	1269.6	1
11/27/1996	18:00:00	312.678	-0.301543851	-0.395263965	-0.694198084	-0.455698084	-0.27336707	27.8265	-18.67	-151.25	173	-12.798	-133.008	492.9	-15.867	-104.946	1671.4	-21.871	-83.38	1684.6	1
11/28/1996	0:00:00	312.919	-0.061038913	-0.155017398	-0.695781418	-0.457114751	-0.273652181	24.9217	-16.561	-152.5	261.6	-9.436	-147.457	172.7	-3.202	-128.641	533	-9.524	-100.109	1261.2	1
11/28/1996	6:00:00	312.515	-0.465533979	-0.559769659	-0.697364751	-0.458531418	-0.273937292	11.4304	-15.779	-150.11	367.3	-9.139	-138.321	756	-3.545	-109.129	1242.1	-1.324	-86.953	1210.2	1
11/28/1996	12:00:00	312.469	-0.512084057	-0.606604338	-0.698948084	-0.459948084	-0.274222403	9.6193	-15.314	-149.001	442.5	-8.079	-131.877	1419.7	-5.154	-108.296	1216.2	-1.84	-87.208	1310.5	1
11/28/1996	18:00:00	312.898	-0.083525499	-0.178273435	-0.700531418	-0.461364751	-0.274507514	10.1775	-12.386	-150.343	664.7	-6.801	-135.776	1247	-3.401	-107.955	1103.3	2.219	-88.284	1149.4	1
11/29/1996	0:00:00	312.669	-0.312965569	-0.407939927	-0.702114751	-0.462781418	-0.274792625	10.0985	-12.551	-149.885	315.6	-7.215	-133.636	1295.5	-5.493	-109.049	1155.2	-0.346	-86.706	1109.3	1
11/29/1996	6:00:00	312.936	-0.046515662	-0.141772496	-0.703698084	-0.464198084	-0.275077736	13.4021	-12.651	-150.018	293.3	-6.844	-132.262	1066.5	-8.664	-108.644	992.6	-5.024	-93.608	1160.8	1
11/29/1996	12:00:00	313.348	0.36509927	0.26964495	-0.705281418	-0.465614751	-0.275362847	13.9274	-11.63	-150.406	517.1	-6.624	-133.827	1167	-7.997	-109.176	1088.5	-4.294	-92.723	1240.4	1
11/29/1996	18:00:00	312.963	-0.020507218	-0.116272385	-0.706864751	-0.467031418	-0.275647958	13.4021	-11.304	-150.037	414.5	-6.368	-129.52	1127.7	-8.073	-108.071	1174.8	-3.854	-93.097	1312.5	1
11/30/1996	0:00:00	312.605	-0.379002314	-0.475021249	-0.708448084	-0.468448084	-0.275933069	13.4021	-12.219	-149.477	119.8	-7.465	-129.644	572.9	-8.969	-108.178	1059.8	-5.682	-97.455	1353.3	1
11/30/1996	6:00:00	312.641	-0.343497416	-0.439770316	-0.710031418	-0.469864751	-0.27621818	13.4021	-12.557	-149.603	283.6	-7.594	-131.529	648.9	-8.599	-108.096	1026.5	-6.706	-97.798	1344.7	1
11/30/1996	12:00:00	312.898	-0.087047533	-0.183603059	-0.711614751	-0.471281418	-0.276503291	12.0577	-12.31	-150.695	477.1	-7.742	-130.691	534.3	-8.687	-107.304	1052.6	-8.303	-97.227	1352.4	1
11/30/1996	18:00:00	312.665	-0.320487631	-0.417269745	-0.713198084	-0.472698084	-0.276788402	23.53	-11.185	-149.889	369.5	-10.923	-115.102	1481.3	-18.27	-92.168	2244.9	-25.211	-77.945	1527	1
12/1/1996	0:00:00	312.645	-0.340929108	-0.437939084	-0.714781418	-0.474114751	-0.277073513	16.983	-11.811	-149.309	169.6	-9.65	-114.846	1559.9	-17.899	-91.671	2158.1	-23.939	-79.574	1657.7	1
12/1/1996	6:00:00	312.99	0.00352076	-0.093774134	-0.716364751	-0.475531418	-0.277358624	19.2406	-12.582	-149.44	337.4	-8.68	-115.61	1712.6	-17.499	-92.543	2344.8	-24.126	-79.746	1833.1	1
12/1/1996	12:00:00	312.681	-0.305919349	-0.403443106	-0.717948084	-0.476948084	-0.277643735	15.1505	-12.974	-150.068	585.5	-7.998	-116.968	1663.7	-16.833	-93.326	2145.8	-23.571	-81.173	1492.9	1
12/1/1996	18:00:00	313.369	0.381585524	0.283803147	-0.719531418	-0.478364751	-0.277928846	16.0641	-12.718	-151.902	594.8	-6.325	-119.254	1643.7	-14.924	-98.376	1964	-25.967	-81.753	1437	1
12/2/1996	0:00:00	313.413	0.425090392	0.327048015	-0.721114751	-0.479781418	-0.278213957	15.7124	-12.291	-153.807	610.7	-4.129	-121.592	1520.7	-11.571	-105.858	1903.1	-13.293	-99.642	1918.8	1
12/2/1996	6:00:00	312.6	-0.388404743	-0.486708676	-0.722698084	-0.481198084	-0.278499069	17.7988	-11.846	-155.272	388	-3.933	-124.461	1412.1	-11.687	-106.27	1745.1	-14.953	-99.108	1989.3	1
12/2/1996	12:00:00	312.845	-0.143846243	-0.242384845	-0.724281418	-0.482614751	-0.27878418	19.3547	-11.579	-153.709	700.6	-4.643	-121.982	1570.6	-12.454	-104.181	1915.5	-21.564	-89.092	2084.6	1
12/2/1996	18:00:00	312.717	-0.272396404	-0.371229532	-0.725864751	-0.484031418	-0.279069291	7.9854	-11.73	-149.287	206.2	-12.387	-115.406	1263.6	-15.668	-88.34	1665	-20.169	-83.505	1303.9	1
12/3/1996	0:00:00	312.595	-0.394891553	-0.493991932	-0.727448084	-0.485448084	-0.279354402	19.6737	-16.312	-146.89	193.9	-16.547	-110.079	1785.1	-27.581	-75.876	1911.7	-39.213	-92.664	3665	1
12/3/1996	6:00:00	312.583	-0.407386706	-0.506756577	-0.729031418	-0.486864751	-0.279639513	25.1782	-16.319	-145.608	507.9	-17.987	-110.135	1792.7	-31.716	-76.106	2590.5	-34.162	-122.935	2768.2	1
12/3/1996	12:00:00	313.002	0.011171778	-0.088440419	-0.730614751	-0.488281418	-0.279924624	33.3536	-15.863	-144.621	548.6	-19.322	-109.088	1609.2	-34.288	-76.852	3102.4	-33.844	-148.694	3357.5	1
12/3/1996	18:00:00	313.168	0.176621598	0.076704568	-0.732198084	-0.489698084	-0.280209735	19.4031	-15.112	-148.69	224.1	-17.972	-113.597	1532.5	-27.752	-76.1	1684.7	-37.148	-111.786	2621	1
12/4/1996	0:00:00	313.062	0.070126431	-0.030067851	-0.733781418	-0.491114751	-0.280494846	25.4919	-8.433	-162.217	104.7	-8.292	-131.917	1440.1	-11.431	-109.861	1858.7	-20.353	-93.447	2203	1
12/4/1996	6:00:00	312.997	0.00463126	-0.095843202	-0.735364751	-0.492531418	-0.280779957	9.5693	-1.887	-161.736	908.1	-1.68	-121.155	1571.4	-0.83	-104.617	1665.5	-2.426	-97.537	1671.6	1
12/4/1996	12:00:00	313.552	0.559189729	0.45846283	-0.736948084	-0.493948084	-0.281065068	11.1495	-2.93	-162.433	912.5	-2.08	-123.726	1578.4	-1.204	-105.117	1717.4	-4.266	-100.108	1715.5	1
12/4/1996	18:00:00	313.317	0.323639529	0.222594434	-0.738531418	-0.495364751	-0.281350179	9.6193	-3.874	-162.239	893	-3.173	-124.584	1392.9	-5.713	-108.687	1564.1	-12.015	-103.402	2026.9	1
12/5/1996	0:00:00	313.557	0.563144345	0.461809245	-0.740114751	-0.496781418	-0.28163529	12.7812	-4.32	-161.45	841.3	-3.96	-124.742	1419.8	-6.351	-109.985	1550.9	-12.161	-103.493	2001.8	1
12/5/1996	6:00:00	313.368	0.373649156	0.272020436	-0.741698084	-0.498198084	-0.281920401	12.7812	-5.473	-161.527	906.1	-4.188	-125.865	1357.6	-6.939	-109.87	1592.8	-12.81	-100.632	2029.8	1
12/5/1996	12:00:00	313.745	0.750207609	0.648313889	-0.743281418	-0.499614751	-0.282205512	15.7832	-7.795	-164.771	691.2	-2.805	-137.557	1200.8	0.776	-109.221	1483.7	-6.897	-101.251	1598.5	1
12/5/1996	18:00:00	313.263	0.26765739	0.165429053	-0.744864751	-0.501031418	-0.282490623	15.813	-9.121	-164.909	588.2	-3.262	-140.383	1072.9	0.468	-110.247	1334.5	-9.311	-101.559	1759	1
12/6/1996	0:00:00	313.107	0.111162188	0.008628342	-0.746448084	-0.502448084	-0.282775734	15.3571	-9.49	-163.869	470.2	-3.627	-141.619	940.3	-0.173	-110.845	1266.8	-10.106	-102.108	1753	1
12/6/1996	6:00:00	313.098	0.101666982	-0.001176676	-0.748031418	-0.503864751	-0.283060845	15.7908	-9.429	-164.048	747	-3.774	-142.735	1059	2.293	-110.549	1444.7	-6.695	-101.167	1588.2	1
12/6/1996	12:00:00	313.047	0.050225419	-0.052898257	-0.749614751	-0.505281418	-0.283345956	15.9123	-9.712	-163.255	810.4	-4.587	-143.921	986.1	1.897	-111.426	1351.9	-8.161	-102.359	1739	1
12/6/1996	18:00:00	313.425	0.427675181	0.32419741	-0.751198084	-0.506698084	-0.283631067	12.7355	-9.537	-164.177	381.6	-7.165	-147.029	749	-1.228	-114.75	1291.9	-8.722	-105.888	1752.1	1
12/7/1996	0:00:00	313.275	0.277179961	0.173378426	-0.752781418	-0.508114751	-0.283916178	14.3489	-10.188	-163.792	207.1	-7.776	-146.28	318.9	-4.354	-115.475	1341.4	-11.041	-105.239	1726.1	1
12/7/1996	6:00:00	313.129	0.130684737	0.026554447	-0.754364751	-0.509531418	-0.284201289	25.1796	-19.699	-151.405	692.4	-20.942	-135.279	923.5	-19.411	-92.925	1659.4	-33.733	-101.903	2174.9	1
12/7/1996	12:00:00	312.804	-0.194756841	-0.299184619	-0.755948084	-0.510948084	-0.2844864	7.2243	-15.36	-147.462	589.9	-8.262	-122.649	1266	-14.097	-91.604	1748.1	-35.458	-80.922	3305.2	1
12/7/1996	18:00:00	312.852	-0.147362125	-0.252204566	-0.757531418	-0.512364751	-0.284771511	14.3377	-17.887	-143.927	793.2	-12.193	-119.864	1210.9	-19.317	-83.759	1491.6	-28.681	-103.268	1941.3	1
12/8/1996	0:00:00	312.605	-0.394802336	-0.499951515	-0.759114751	-0.513781418	-0.285056622	55.2609	-20.547	-142.141	808.2	-15.812	-120.228	1189.9	-28.239	-89.774	1626.7	-44.543	-149.637	4515.4	1
12/8/1996	6:00:00	312.989	-0.011352605	-0.11689153	-0.760698084	-0.515198084	-0.285341734	24.5276	-18.911	-143.147	773.9	-14.285	-121.26	1226.3	-21.289	-86.274	1737.7	-43.237	-149.167	5120.8	1
12/8/1996	12:00:00	312.864	-0.136792824	-0.242648751	-0.762281418	-0.516614751	-0.285626845	10.4346	-14.566	-148.735	287.5	-8.441	-127.006	832.3	-13.504	-96.023	1702.8	-36.684	-79.085	3325.5	1
12/8/1996	18:00:00	312.569	-0.432288074	-0.538506321	-0.763864751	-0.518031418	-0.285911956	15.1216	-11.234	-154.348	552.7	-4.627	-134.643	1258.7	-10.153	-106.493	1750.8	-9.457	-100.208	2068.5	1
12/9/1996	0:00:00	312.447	-0.554784704	-0.661372496	-0.765448084	-0.519448084	-0.286197067	11.6084	-13.346	-156.84	263.9	-3.094	-134.511	1239.8	-9.123	-105.592	1489.3	-12.373	-93.462	1996.6	1
12/9/1996	6:00:00	312.991	-0.011279963	-0.11824265	-0.767031418	-0.520864751	-0.286482178	28.2824	-15.718	-155.937	246.1	-9.133	-140.568	1147.6	-11.171	-110.467	1877.8	-13.172	-91.463	2268.4	1
12/9/1996	12:00:00	313.291	0.288279803	0.180978394	-0.768614751	-0.522281418	-0.286767289	15.9609	-18.918	-155.799	742	-12.758	-136.744	950.1	-11.669	-104.929	1678.2	-23.721	-74.657	1675.1	1
12/9/1996	18:00:00	313.293	0.289729505	0.181997246	-0.770198084	-0.523698084	-0.2870524	17.0382	-5.255	-168.408	267.8	0.944	-134.376	1445	5.137	-105.011	1729.1	4.892	-102.884	1518.1	1
12/10/1996	0:00:00	313.081	0.077232857	-0.030895529	-0.771781418	-0.525114751	-0.287337511	6.68089	-0.37	-158.832	877.1	0.408	-120.341	1225.7	4.558	-84.612	1415.7	5.2	-92.694	1595.6	0
12/10/1996	6:00:00	313.451	0.446737581	0.338207102	-0.773364751	-0.526531418	-0.287622622	7.79318	2.508	-152.645	886.7	0.63	-116.897	1642.2	-1.501	-83.207	1585.5	-5.92	-80.758	689	0
12/10/1996	12:00:00	313.135	0.130297331	0.021403377	-0.774948084	-0.527948084	-0.287907733	10.9021	4.728	-149.475	1068.8	-0.302	-115.964	1506.8	0.035	-94.236	1706.6	7.479	-98.338	1610.1	1
12/10/1996	18:00:00	313.348	0.342747014	0.233390506	-0.776531418	-0.529364751	-0.288192844	9.4779	1.766	-155.539	720.6	-1.466	-118.673	1263.7	-3.552	-97.903	1385.2	-12.123	-85.971	1744.2	1
12/11/1996	0:00:00	313.323	0.317250349	0.207468371	-0.778114751	-0.530781418	-0.288477955	5.4344	-0.893	-135.565	1493.4	4.839	-104.763	1732.5	8.907	-84.727	1312.6	20.82	-74.257	1627.1	0
12/11/1996	6:00:00	312.988	-0.018244946	-0.128458964	-0.779698084	-0.532198084	-0.288763066	5.298	-4.353	-140.096	1464.3	4.517	-104.223	1691.6	-5.951	-87.804	1692.7	-7.073	-84.405	1667.6	1
12/11/1996	12:00:00	313.248	0.241314789	0.130710098	-0.781281418	-0.533614751	-0.289048177	8.485	-5.752	-143.639	1299.6	3.203	-105.659	1598.3	-6.96	-93.764	1953.1	4.759	-85.919	1720.2	1
12/11/1996	18:00:00	313.053	0.045709419	-0.065442876	-0.782864751	-0.535031418	-0.289333288	11.7696	-10.751	-144.89	227.9	-3.28	-113.946	1034.1	-14.828	-95.251	1698.7	-31.745	-77.844	2523.6	1
12/12/1996	0:00:00	313.579	0.571267769	0.459708193	-0.784448084	-0.536448084	-0.289618399	10.9187	-13.665	-144.133	359.6	-3.113	-117.142	1248.8	-12.375	-98.454	1553.9	-20.28	-76.853	1524.3	1
12/12/1996	6:00:00	312.902	-0.106227542	-0.21825186	-0.786031418	-0.537864751	-0.28990351	11.5271	-18.685	-141.221	1019.4	-3.919	-120.337	1431.3	-11.144	-100.478	1681.3	-16.262	-81.323	2059.3	1
12/12/1996	12:00:00	313.115	0.106167071	-0.006436959	-0.787614751	-0.539281418	-0.290188621	11.5271	-19.454	-141.104	818.9	-4.407	-120.329	1575.7	-11.431	-100.659	1731.9	-15.727	-82.035	1961.9	1
12/12/1996	18:00:00	NaN	NaN	NaN	-0.789198084	-0.540698084	-0.290473732	10.9187	-17.306	-139.454	1049	-4.871	-118.203	1476.4	-12.715	-98.986	1807.3	-17.388	-81.124	1765.6	1
12/13/1996	0:00:00	NaN	NaN	NaN	-0.790781418	-0.542114751	-0.290758843	53.1069	-10.45	-133.053	1734.6	-16.483	-101.456	2126	-30.853	-84.276	2950.1	-59.506	-143.291	5599.9	1
12/13/1996	6:00:00	312.888	-0.122219841	-0.23620205	-0.792364751	-0.543531418	-0.291043954	28.5538	-4.974	-131.333	1844	-14.576	-98.159	2086.1	-28.4	-78.937	2398.9	-32.68	-85.648	2540	1
12/13/1996	12:00:00	313.217	0.206339862	0.091905085	-0.793948084	-0.544948084	-0.291329065	6.0437	-2.825	-132.041	1651.1	-10.553	-102.343	1952.1	-14.657	-84.827	1696.3	-13.569	-81.13	1867.9	1
12/13/1996	18:00:00	313.118	0.106789487	-0.008221507	-0.795531418	-0.546364751	-0.291614176	4.7777	-1.334	-132.652	1565.9	-7.669	-102.343	1804	-12.047	-89.359	1568.7	-16.636	-82.943	1811.4	1
12/14/1996	0:00:00	313.199	0.187294144	0.071754395	-0.797114751	-0.547781418	-0.291899287	3.975	-1.385	-133.399	1352.3	-6.704	-101.958	1653.3	-11.212	-90.266	1449.6	-16.663	-84.13	1828	1
12/14/1996	6:00:00	313.067	0.054797421	-0.061282399	-0.798698084	-0.549198084	-0.292184399	4.7972	-3.281	-136.449	1315.1	-7.893	-102.48	1608.6	-12.687	-87.641	1623.3	-13.093	-84.563	1900.1	1
12/14/1996	12:00:00	313.338	0.325357109	0.208790174	-0.800281418	-0.550614751	-0.29246951	6.0167	-5.345	-139.038	1342.3	-8.099	-103.053	1752.4	-13.182	-87.484	1692.8	-11.943	-85.27	1859	1
12/14/1996	18:00:00	313.042	0.028751674	-0.088498138	-0.801864751	-0.552031418	-0.292754621	31.1781	-8.582	-141.94	1107.3	-11.849	-104.565	1712.9	-27.769	-79.858	1991.2	-31.359	-145.786	1574.5	1
12/15/1996	0:00:00	313.004	-0.009688647	-0.12744478	-0.803448084	-0.553448084	-0.293039732	18.1915	-11.11	-139.65	974.9	-9.728	-104.555	1613.9	-22.815	-79.141	1650.2	-37.242	-111.157	5374.9	1
12/15/1996	6:00:00	313.153	0.138760948	0.020333878	-0.80352873	-0.553044859	-0.293354592	21.2873	-13.309	-138.581	1002.2	-10.134	-105.252	1623.3	-23.886	-80.084	1903.7	-33.242	-139.501	2133.4	1
12/15/1996	12:00:00	313.062	0.047319243	-0.071693445	-0.803609375	-0.552641633	-0.293669452	82.0688	-15.413	-139.571	849.7	-14.205	-101.403	1760.5	-35.385	-97.548	2693.1	-46.517	-199.669	955.6	1
12/15/1996	18:00:00	312.891	-0.12417613	-0.243894682	-0.80369002	-0.552238407	-0.293984312	80.8183	-17.14	-138.792	979.9	-15.755	-98.781	1826.1	-34.148	-101.406	2914.8	-22.673	-149.12	1344.8	1
12/16/1996	0:00:00	312.738	-0.277671508	-0.398146923	-0.803770665	-0.551835181	-0.294299172	78.2122	-17.813	-138.697	900.8	-16.189	-99.146	1509.1	-32.773	-101.071	2384.2	-24.488	-122.123	1599.5	1
12/16/1996	6:00:00	312.553	-0.46316689	-0.584449223	-0.80385131	-0.551431955	-0.294614032	53.1362	-15.806	-137.303	943	-10.473	-107.433	1721.5	-32.322	-82.656	2324.7	-30.955	-117.371	2136.4	1
12/16/1996	12:00:00	312.674	-0.342607234	-0.464648088	-0.803931955	-0.55102873	-0.294928893	73.8898	-16.219	-137.774	909.1	-10.941	-107.68	1836.2	-33.766	-88.126	2784.6	-46.207	-176.186	1459.5	1
12/16/1996	18:00:00	312.48	-0.537159044	-0.660204188	-0.804012601	-0.550625504	-0.295243753	75.1949	-16.259	-137.319	976.4	-11.343	-107.083	1754.8	-33.032	-89.866	2642.3	-49.753	-170.317	3257.5	1
12/17/1996	0:00:00	312.642	-0.37565444	-0.499651142	-0.804093246	-0.550222278	-0.295558613	71.8313	-16.675	-138.125	1008.4	-12.218	-107.049	1725.8	-32.325	-90.408	2521.4	-43.162	-154.421	4311.3	1
12/17/1996	6:00:00	312.433	-0.585149839	-0.710144383	-0.804173891	-0.549819052	-0.295873473	68.3185	-17.313	-139.05	855.5	-13.541	-106.935	1889.8	-32.101	-87.388	2698	-46.312	-154.835	3912	1
12/17/1996	12:00:00	313.031	0.012409801	-0.113509802	-0.804254536	-0.549415826	-0.296188333	76.3433	-20.801	-145.902	920.8	-16.263	-114.481	1282.2	-31.145	-100.751	1770.8	-26.056	-119.968	1391.4	1
12/17/1996	18:00:00	312.343	-0.676142029	-0.803270408	-0.804335181	-0.549012601	-0.296503193	68.016	-21.078	-146.294	884.6	-15.916	-116.31	1411.2	-30.165	-94.466	2000.2	-28.509	-116.896	1712.6	1
12/18/1996	0:00:00	312.361	-0.658692488	-0.787080339	-0.804415826	-0.548609375	-0.296818054	60.0465	-20.604	-145.617	510.5	-14.614	-116.492	1640.4	-29.52	-89.246	2176.5	-28.487	-122.779	1848.1	1
12/18/1996	6:00:00	312.372	-0.648132859	-0.777566042	-0.804496471	-0.548206149	-0.297132914	54.3413	-19.534	-145.442	977.1	-15.86	-115.122	1908.2	-29.22	-86.412	2551.8	-28.438	-122.59	2214.8	1
12/18/1996	12:00:00	312.553	-0.467573234	-0.598084589	-0.804577117	-0.547802923	-0.297447774	46.1058	-19.733	-145.817	884.6	-17.053	-115.477	1766.8	-28.873	-84.208	2424.6	-29.067	-122.407	2236.4	1
12/18/1996	18:00:00	312.727	-0.294125083	-0.426032872	-0.804657762	-0.547399697	-0.297762634	39.8752	-20.224	-146.06	831	-18.084	-116.502	1700.1	-28.45	-82.458	2244.7	-29.688	-121.195	2145.9	1
12/19/1996	0:00:00	312.546	-0.475620514	-0.608823932	-0.804738407	-0.546996471	-0.298077494	38.3795	-22.558	-147.737	565.8	-16.97	-123.406	1300.8	-26.94	-84.324	2113.8	-29.62	-115.96	2045.8	1
12/19/1996	6:00:00	312.488	-0.534115949	-0.668653731	-0.804819052	-0.546593246	-0.298392354	29.176	-21.996	-147.572	645.1	-17.996	-122.119	1369	-25.472	-81.59	1883.4	-30.825	-116.791	2231.8	1
12/19/1996	12:00:00	312.295	-0.72755634	-0.863311976	-0.804899697	-0.54619002	-0.298707214	NaN	-26.114	-149.672	1296.5	-30.146	-174.641	2122.7	-47.077	-200.792	7151.6	-38.565	-246.646	3842.4	0
12/19/1996	18:00:00	312.351	-0.672108209	-0.80943111	-0.804980342	-0.545786794	-0.299022075	101.62	-27.337	-150.207	1350.8	-46.575	-176.705	2296.3	-45.779	-226.502	3362.8	-46.467	-311.815	1532.6	1
12/20/1996	0:00:00	312.463	-0.560603657	-0.699371562	-0.805060988	-0.545383568	-0.299336935	72.4608	-26.696	-151.014	1602.1	-37.232	-187.386	2237.8	-24.702	-197.091	1395.4	-15.246	-200.366	894	0
12/20/1996	6:00:00	312.552	-0.47209911	-0.612346979	-0.805141633	-0.544980342	-0.299651795	NaN	-27.665	-150.833	1635.8	-36.066	-196.056	2364.3	-58.498	-269.447	4392.7	-43.395	-2.134	5267.3	0
12/20/1996	12:00:00	312.176	-0.848650994	-0.990587385	-0.805222278	-0.544577117	-0.299966655	102.057	-27.795	-150.301	1643.9	-37.218	-198.075	2573.6	-44.841	-287.047	2064	-58.183	-350.504	5512.7	0
12/20/1996	18:00:00	312.415	-0.610091404	-0.75340465	-0.805302923	-0.544173891	-0.300281515	95.9863	-26.001	-150.517	1787.8	-37.013	-194.806	2518.7	-42.311	-288.141	1820.1	-34.569	-308.227	1319.9	0
12/21/1996	0:00:00	312.399	-0.62658687	-0.771479389	-0.805383568	-0.543770665	-0.300596375	NaN	-24.451	-150.641	1472	-38.131	-185.639	2017.2	-59.439	-264.96	4167.9	-51.089	-347.442	7476.4	0
12/21/1996	6:00:00	312.201	-0.825082341	-0.971585316	-0.805464213	-0.543367439	-0.300911236	101.35	-23.138	-151.478	1444.6	-38.231	-180.632	2331.7	-42.974	-238.543	5475.5	-51.918	-58.873	9360.1	0
12/21/1996	12:00:00	312.581	-0.445467709	-0.59324422	-0.805544859	-0.542964213	-0.301226096	82.6983	-22.206	-151.616	1368.3	-38.645	-172.044	2290.1	-36.101	-191.897	3363.7	-40.235	-252.569	5924.5	0
12/21/1996	18:00:00	312.561	-0.466074671	-0.615893024	-0.805625504	-0.542560988	-0.301540956	25.7113	-19.993	-152.208	1079.3	-19.708	-138.829	984.6	-15.506	-103.904	1676.1	-30.807	-100.092	1966.5	1
12/22/1996	0:00:00	312.315	-0.7125151	-0.863841801	-0.805706149	-0.542157762	-0.301855816	30.0481	-20.118	-151.21	977.6	-19.952	-138.789	822.7	-15.1	-105.763	1672.4	-31.339	-98.504	2090.8	1
12/22/1996	6:00:00	312.193	-0.835065642	-0.988308273	-0.805786794	-0.541754536	-0.302170676	74.5027	-20.975	-151.097	1185.2	-28.975	-156.186	1238.8	-23.232	-174.726	548.4	-13.436	-156.285	159.8	1
12/22/1996	12:00:00	312.501	-0.527506079	-0.682305043	-0.805867439	-0.54135131	-0.302485536	NaN	-24.591	-153.643	1222.8	-34.776	-187.42	2815	-22.14	-206.989	1588.7	-15.932	-206.22	1247	0
12/22/1996	18:00:00	312.457	-0.572056631	-0.728829411	-0.805948084	-0.540948084	-0.302800396	79.7858	-29.82	-155.225	1287.2	-28.031	-157.654	863	-33.543	-181.389	3834.3	-49.619	-189.542	6758	0
12/23/1996	0:00:00	311.983	-1.046552132	-1.205127332	-0.80602873	-0.540544859	-0.303115257	44.3454	-28.883	-154.677	1705.8	-21.362	-157.181	485.7	-15.403	-125.584	1324.6	-28.753	-93.212	2164.5	1
12/23/1996	6:00:00	311.979	-1.051049014	-1.211455377	-0.806109375	-0.540141633	-0.303430117	96.1392	-31.925	-149.709	1924.3	-28.003	-201.183	2585	-38.634	-285.504	1623.6	-42.109	-351.886	2429.5	0
12/23/1996	12:00:00	312.103	-0.92759958	-1.090061546	-0.80619002	-0.539738407	-0.303744977	51.2454	-32.462	-147.116	1831.6	-23.33	-186.84	599	-14.626	-155.815	1168.1	3.758	-118.685	1631.7	1
12/23/1996	18:00:00	311.917	-1.114040038	-1.278165788	-0.806270665	-0.539335181	-0.304059837	67.9	-28.956	-150.17	1888.4	-21.538	-185.614	724.6	-20.183	-146.515	986	-6.089	-128.169	1535.9	1
12/24/1996	0:00:00	312.349	-0.682535556	-0.848552683	-0.80635131	-0.538931955	-0.304374697	72.2295	-29.75	-148.291	1757.9	-19.532	-177.59	0.6	-22.668	-145.743	765.4	-13.962	-122.945	1351.3	1
12/24/1996	6:00:00	312.063	-0.969032456	-1.13696616	-0.806431955	-0.53852873	-0.304689557	82.9808	-18.627	-152.642	1149.5	-29.842	-149.56	1811.9	-36.737	-192.077	2093.6	-38.864	-212.28	3190.9	0
12/24/1996	12:00:00	312.162	-0.870417866	-1.039851263	-0.806512601	-0.538125504	-0.305004418	66.12	-17.232	-152.291	666.5	-24.76	-145.647	1179.9	-20.95	-131.974	1088.3	-25.182	-96.181	1928.4	1
12/24/1996	18:00:00	312.377	-0.656023515	-0.827835628	-0.806593246	-0.537722278	-0.305319278	5.69208	-5.883	-154.747	678.4	1.091	-108.382	1748.3	5.812	-84.646	1477.7	10.727	-54.306	1187.5	0
12/25/1996	0:00:00	312.409	-0.624519051	-0.798296391	-0.806673891	-0.537319052	-0.305634138	6.68089	-4.618	-154.671	814.6	-0.401	-107.761	1766.8	4.816	-84.295	1441.1	10.591	-52.869	1402.1	0
12/25/1996	6:00:00	312.293	-0.741015969	-0.916780152	-0.806754536	-0.536915826	-0.305948998	4.37772	-4.203	-154.613	760.1	-0.357	-106.959	1868.9	5.416	-81.984	1553.8	15.47	-45.833	1359.2	0
12/25/1996	12:00:00	313.159	0.124433426	-0.053549992	-0.806835181	-0.536512601	-0.306263858	8.79724	-3.498	-154.96	792.5	-1.172	-107.532	1627.5	1.336	-86.005	1712	10.976	-57.583	1063.4	0
12/25/1996	18:00:00	313.533	0.497992937	0.318221537	-0.806915826	-0.536109375	-0.306578718	4.8423	-0.464	-146.555	1127.3	-3.898	-93.143	1584.2	-7.592	-83.01	1409	-11.457	-79.066	1072.8	1
12/26/1996	0:00:00	313.332	0.296497383	0.114702014	-0.806996471	-0.535706149	-0.306893578	NaN	0.741	-138.124	1268.6	-0.233	-88.892	1589.3	-2.926	-76.583	354.2	5.117	-58.264	647.7	0
12/26/1996	6:00:00	313.359	0.323000448	0.13916312	-0.807077117	-0.535302923	-0.307208439	75.0144	0.646	-122.691	1390.1	8.994	-89.866	1050.2	18.815	-63.588	1714.2	21.614	-40.048	2088.5	0
12/26/1996	12:00:00	313.381	0.344449823	0.158336621	-0.807157762	-0.534899697	-0.307523299	80.3267	0.067	-130.329	1218.3	6.779	-94.977	1136	19.694	-66.237	1418	40.576	-157.989	7910.2	0
12/26/1996	18:00:00	313.402	0.365009319	0.177066179	-0.807238407	-0.534496471	-0.307838159	NaN	-1.629	-129.032	1106.7	-0.802	-87.688	1372.1	-0.59	-74.01	59.6	4.012	-69.296	0	0
12/27/1996	0:00:00	313.444	0.406513747	0.216503002	-0.807319052	-0.534093246	-0.308153019	NaN	-2.46	-129.01	1114.4	-1.436	-85.751	1247.2	-1.696	-74.143	26.9	-1.409	-70.383	0	0
12/27/1996	6:00:00	313.135	0.097016795	-0.095075876	-0.807399697	-0.53369002	-0.308467879	NaN	-2.867	-130.467	1241.2	-2.365	-86.359	1425.7	-1.86	-68.579	844.9	-0.707	-48.476	1043.8	0
12/27/1996	12:00:00	313.407	0.36846615	0.174057753	-0.807480342	-0.533286794	-0.308782739	NaN	-4.409	-136.46	998.2	-3.017	-91.477	1261.6	-5.826	-79.702	490.5	-13.307	-78.783	483.2	0
12/27/1996	18:00:00	313.703	0.66402563	0.467758768	-0.807560988	-0.532883568	-0.3090976	NaN	-3.829	-136.434	1127.4	-3.067	-89.694	1378	-1.862	-73.345	1369.4	0.779	-49.994	1559.3	0
12/28/1996	0:00:00	313.348	0.308530041	0.110167045	-0.807641633	-0.532480342	-0.30941246	NaN	-7.036	-143.229	380.7	-1.056	-98.623	1296.6	-3.436	-79.26	0	-11.616	-79.328	351.9	0
12/28/1996	6:00:00	313.517	0.477033071	0.27656333	-0.807722278	-0.532077117	-0.30972732	NaN	-3.831	-137.966	1127.4	-3.643	-90.35	1683.1	-2.578	-70.845	849.7	-2.448	-52.43	1236.3	0
12/28/1996	12:00:00	313.578	0.537482407	0.334673873	-0.807802923	-0.531673891	-0.31004218	4.4865	-5.429	-144.963	1147.1	-4.484	-93.756	1380.7	-8.218	-80.188	40.6	-17.554	-75.921	1569.2	0
12/28/1996	18:00:00	313.225	0.184041871	-0.020640226	-0.807883568	-0.531270665	-0.31035704	NaN	-4.965	-143.379	1155.5	-3.65	-91.881	1648.5	-3.474	-69.642	1208	-7.109	-55.679	1063.4	0
12/29/1996	0:00:00	313.586	0.544601332	0.33804414	-0.807964213	-0.530867439	-0.3106719	NaN	-7.804	-149.661	54.3	-1.795	-98.377	1258.4	-4.041	-77.525	348.1	1.461	-62.154	1098.6	0
12/29/1996	6:00:00	313.43	0.38816079	0.179727635	-0.808044859	-0.530464213	-0.31098676	NaN	-7.55	-149.135	900.6	-3.882	-94.293	1578.5	-2.612	-71.344	1206.8	-7.985	-56.673	864.2	0
12/29/1996	12:00:00	313.127	0.084610107	-0.126168214	-0.808125504	-0.530060988	-0.311301621	NaN	-9.998	-152.823	197.2	-0.503	-107.559	1346.3	-3.165	-80.673	727.7	-1.691	-72.515	0	0
12/29/1996	18:00:00	313.051	0.008058041	-0.205070333	-0.808206149	-0.529657762	-0.311616481	NaN	-11.814	-153.309	316.8	-1.254	-110.441	1421.6	-1.141	-79.621	0	0.577	-71.286	0	0
12/30/1996	0:00:00	313.245	0.201562417	-0.013673828	-0.808286794	-0.529254536	-0.311931341	NaN	-14.658	-151.384	441.3	-2.008	-110.182	1443.2	-1.465	-79.265	138.4	-0.414	-71.14	0	0
12/30/1996	6:00:00	313.375	0.331066789	0.113725453	-0.808367439	-0.52885131	-0.312246201	7.17576	-13.861	-152.489	104.8	-3.695	-118.399	1336.4	-3.55	-83.585	1401.7	-6.73	-80.076	316.1	0
12/30/1996	12:00:00	313.229	0.184516085	-0.035159834	-0.808448084	-0.528448084	-0.312561061	5.7343	-13.006	-151.553	260.4	-7.363	-116.796	1313	-4.861	-87.273	1581.3	-9.622	-79.819	1015.7	0
12/30/1996	18:00:00	313.299	0.254074142	0.032528918	-0.80852873	-0.528044859	-0.312875921	5.83459	-12.003	-153.722	250.6	-7.058	-117.547	1370.2	-3.392	-85.701	1257	-7.164	-79.519	431.4	0
12/31/1996	0:00:00	313.2	0.1545785	-0.069057802	-0.808609375	-0.527641633	-0.313190782	7.33834	-11.555	-156.876	159.7	-6.092	-117.424	1356	-2.395	-83.657	1298.4	-0.371	-66.655	946.4	0
12/31/1996	6:00:00	313.116	0.070082854	-0.155637972	-0.80869002	-0.527238407	-0.313505642	6.6512	-8.878	-154.41	631	-10.308	-116.451	1137.5	-6.541	-90.502	1492.3	-10.489	-80.276	1417.4	1
12/31/1996	12:00:00	312.968	-0.07846787	-0.306496	-0.808770665	-0.526835181	-0.313820502	NaN	-20.669	-154.894	1149.1	-37.567	-150.519	2430.9	-55.203	-189.564	4569.9	-41.03	-303.677	1874.9	1
12/31/1996	18:00:00	312.66	-0.386909829	-0.616782004	-0.80885131	-0.526431955	-0.314135362	93.9084	-21.414	-153.946	1192	-34.5	-170.736	2127.1	-40.291	-172.459	4441.4	-65.815	-247.214	7668.1	0
1/1/1997	0:00:00	312.29	-0.757475707	-0.989697964	-0.808931955	-0.52602873	-0.314450222	50.5894	-18.484	-153.879	962	-29.769	-155.655	1872.1	-17.152	-122.012	974.5	-24.316	-85.35	1779.3	1
1/1/1997	6:00:00	312.68	-0.367861223	-0.601676785	-0.809012601	-0.525625504	-0.314765082	7.9657	-15.97	-152.553	344.2	-10.278	-139.135	946.6	-4.681	-96.204	1741.1	-3.637	-79.05	425.4	0
1/1/1997	12:00:00	312.101	-0.947356891	-1.183210976	-0.809093246	-0.525222278	-0.315079943	8.37753	-11.839	-153.669	490.4	-13.384	-121.706	1388	-12.992	-96.611	1968.1	-25.344	-78.677	1884.8	1
1/1/1997	18:00:00	312.045	-1.003852563	-1.241733033	-0.809173891	-0.524819052	-0.315394803	7.5953	-9.131	-153.234	362.8	-12.158	-120.975	1166.3	-13.412	-94.966	1932.9	-24.83	-78.024	1621	1
1/2/1997	0:00:00	312.267	-0.78234824	-1.022242014	-0.809254536	-0.524415826	-0.315709663	5.83858	-3.929	-151.614	669.6	-0.769	-104.854	1365.7	-5.533	-82.931	848.6	-14.88	-79.132	1430.7	1
1/2/1997	6:00:00	312.461	-0.588900374	-0.831020192	-0.809335181	-0.524012601	-0.316024523	5.83858	-4.668	-151.57	830.8	-0.762	-106.766	1394.8	-5.769	-82.907	896.6	-16.634	-79.791	1397.6	1
1/2/1997	12:00:00	312.336	-0.714285907	-0.95794906	-0.809415826	-0.523609375	-0.316339383	NaN	-4.948	-150.768	1126.6	2.727	-107.623	1427.1	8.668	-83.115	731	9.664	-57.145	907.4	0
1/2/1997	18:00:00	312.181	-0.869836673	-1.115687892	-0.809496471	-0.523206149	-0.316654243	16.8901	-9.274	-149.207	61.2	-9.467	-122.795	1063	-20.191	-84.946	1343.9	-38.586	-76.886	1964.3	1
1/3/1997	0:00:00	312.11	-0.941332367	-1.189135091	-0.809577117	-0.522802923	-0.316969103	18.2331	-10.697	-148.676	0.3	-9.835	-125.241	1023.6	-19.231	-86.879	1401.3	-33.492	-74.383	1443	1
1/3/1997	6:00:00	312.554	-0.497829443	-0.74757122	-0.809657762	-0.522399697	-0.317283964	10.9714	-14.8	-148.313	630.6	-11.367	-129.426	1129.4	-14.401	-94.712	1591	-17.21	-83.709	1681.9	1
1/3/1997	12:00:00	312.085	-0.967270068	-1.218714945	-0.809738407	-0.521996471	-0.317598824	23.2731	-20.92	-148.986	1434.3	-17.282	-136.871	990.7	-13.587	-104.874	1893.1	-24.044	-78.42	1794.4	1
1/3/1997	18:00:00	312.316	-0.736820853	-0.990372771	-0.809819052	-0.521593246	-0.317913684	33.1464	-21.08	-149.824	1489.1	-19.066	-144.307	551.2	-10.655	-112.422	1419	-21.03	-84.128	1672.1	1
1/4/1997	0:00:00	312.098	-0.955316565	-1.210743082	-0.809899697	-0.52119002	-0.318228544	17.1065	-20.252	-146.631	870.5	-11.667	-132.708	910.9	-15.764	-97.139	1565.3	-20.248	-78.08	1465.6	1
1/4/1997	6:00:00	312.338	-0.715813658	-0.973098318	-0.809980342	-0.520786794	-0.318543404	21.3422	-19.791	-148.038	950	-11.345	-135.081	869.6	-15.819	-99.001	1602.6	-19.624	-78.633	1504.7	1
1/4/1997	12:00:00	312.228	-0.82647462	-1.086194711	-0.810060988	-0.520383568	-0.318858264	25.9977	-20.011	-147.416	1073.7	-11.236	-133.798	883.6	-17.405	-97.48	1460.4	-37.487	-75.78	2027.5	1
1/4/1997	18:00:00	312.267	-0.787860185	-1.048981569	-0.810141633	-0.519980342	-0.319173125	28.5238	-21.573	-146.206	892.9	-12.382	-130.786	0	-18.997	-96.077	1237.1	-41.299	-123.963	2954.6	1
1/5/1997	0:00:00	312.385	-0.670300833	-0.933005515	-0.810222278	-0.519577117	-0.319487985	35.4488	-21.065	-153.057	1540.9	-13.458	-143.938	447.8	-15.536	-108.597	1762.9	-16.965	-85.329	1496.8	1
1/5/1997	6:00:00	312.53	-0.525851649	-0.790507213	-0.810302923	-0.519173891	-0.319802845	27.5622	-17.832	-155.363	1005.5	-8.53	-142.636	787.5	-14.922	-105.261	1519.2	-18.479	-81.107	1501.6	1
1/5/1997	12:00:00	312.463	-0.593292305	-0.859485177	-0.810383568	-0.518770665	-0.320117705	4.8598	0.788	-170.737	480	0.379	-133.388	1323.3	9.737	-88.621	830.7	15.468	-65.902	865.3	0
1/5/1997	18:00:00	312.369	-0.687789425	-0.955690709	-0.810464213	-0.518367439	-0.320432565	8.9733	2.344	-174.293	618.3	2.178	-141.434	1225.8	8.139	-93.679	1354.6	11.9	-61.503	736.8	0
1/6/1997	0:00:00	312.11	-0.947285172	-1.216861921	-0.810544859	-0.517964213	-0.320747425	10.231	1.936	-180.824	275.6	-1.124	-151.426	1019.9	0.177	-97.059	1165.1	-6.64	-81.695	807	1
1/6/1997	6:00:00	312.472	-0.585780923	-0.857004017	-0.810625504	-0.517560988	-0.321062285	10.0115	-2.708	-190.96	222.3	2.614	-167.467	1019.3	-0.864	-106.264	1307.7	-6.286	-84.876	1363.5	1
1/6/1997	12:00:00	313.192	0.133778405	-0.138882897	-0.810706149	-0.517157762	-0.321377146	16.2283	-1.71	-189.93	478.5	3.458	-165.098	1128.9	3.323	-108.388	1691.4	5.39	-81.09	1324.1	1
1/6/1997	18:00:00	313.091	0.032226184	-0.242202827	-0.810786794	-0.516754536	-0.321692006	10.6607	-0.423	-184.163	583.8	0.208	-159.936	804.6	-2.317	-106.023	1413.1	-8.023	-82.786	1018.9	1
1/7/1997	0:00:00	313.045	-0.014269581	-0.290251829	-0.810867439	-0.51635131	-0.322006866	18.5131	-2.074	-186.103	555.2	3.823	-166.748	771.9	5.315	-117.822	1478.7	10.041	-83.233	990.6	0
1/7/1997	6:00:00	313.287	0.22723465	-0.050267941	-0.810948084	-0.515948084	-0.322321726	18.6358	0.061	-176.527	116.4	0.216	-145.19	1175	5.755	-101.785	1458.4	16.724	-68.064	1454.9	0
1/7/1997	12:00:00	313.22	0.159793963	-0.119031667	-0.81102873	-0.515544859	-0.322636586	8.44072	1.14	-170.391	427.8	-0.116	-125.89	1448.1	0.993	-84.815	1577.3	7.766	-76.229	725.6	0
1/7/1997	18:00:00	313.351	0.290241722	0.009796916	-0.811109375	-0.515141633	-0.322951446	NaN	1.875	-158.784	1148.4	7.144	-114.155	1729.9	10.165	-83.86	1237.8	24.995	-59.306	2313.9	0
1/8/1997	0:00:00	313.302	0.24074594	-0.041114769	-0.81119002	-0.514738407	-0.323266307	6.1609	2.037	-153.364	1053.3	3.984	-111.866	1637.2	7.408	-87.206	1291.5	21.307	-61.949	2042.4	0
1/8/1997	6:00:00	313.1	0.038250153	-0.24498979	-0.811270665	-0.514335181	-0.323581167	5.6498	0.138	-150.082	976	1.311	-111.456	1555.7	-4.625	-86.654	1486.8	-11.465	-80.839	1140.1	1
1/8/1997	12:00:00	313.64	0.577642808	0.292764657	-0.81135131	-0.513931955	-0.323896027	8.35751	0.479	-150.872	910.6	1.834	-112.96	1545.1	1.444	-85.49	1278.8	13.23	-63.307	728.7	0
1/8/1997	18:00:00	313.326	0.263257189	-0.02263101	-0.811431955	-0.51352873	-0.324210887	10.9379	0.995	-150.331	895.8	3.133	-114.346	1455.9	5.523	-90.097	1057.3	19.874	-63.426	1816.3	0
1/9/1997	0:00:00	313.392	0.32876139	0.041609729	-0.811512601	-0.513125504	-0.324525747	9.8038	1.173	-151.611	837.9	3.084	-115.564	1469.6	6.139	-90.222	979.7	19.172	-63.775	1829.3	0
1/9/1997	6:00:00	313.591	0.527265585	0.238890907	-0.811593246	-0.512722278	-0.324840607	8.9646	1.199	-153.181	795.8	3.871	-116.754	1445.9	6.801	-89.58	809.4	19.472	-62.479	1783.9	0
1/9/1997	12:00:00	313.734	0.669824867	0.380397775	-0.811673891	-0.512319052	-0.325155467	8.9646	0.797	-154.598	774.2	4.146	-117.934	1569.3	6.579	-89.478	855.2	18.116	-63.025	1632	0
1/9/1997	18:00:00	313.757	0.692272587	0.401573865	-0.811754536	-0.511915826	-0.325470328	8.9646	1.043	-156.49	626.6	4.003	-119.346	1534.1	6.49	-89.929	1014	16.821	-63.68	1435.5	0
1/10/1997	0:00:00	313.576	0.510776769	0.218982136	-0.811835181	-0.511512601	-0.325785188	9.024	0.892	-157.91	320.4	3.959	-120.739	1469.5	7.144	-90.196	1100.8	15.802	-63.062	1452.6	0
1/10/1997	6:00:00	313.387	0.321225856	0.028265442	-0.811915826	-0.511109375	-0.326100048	11.1827	2.181	-160.488	434	2.903	-123.376	1456.5	6.596	-92.461	1031.1	16.135	-66.653	1526.1	0
1/10/1997	12:00:00	313.266	0.199840213	-0.093903073	-0.811996471	-0.510706149	-0.326414908	13.1858	2.084	-165.653	408	2.013	-131.999	1490	6.586	-95.052	1416.5	15.151	-67.751	1585.5	0
1/10/1997	18:00:00	312.558	-0.508712087	-0.803527987	-0.812077117	-0.510302923	-0.326729768	16.2918	0.61	-173.341	209.9	6.273	-146.682	979.5	4.291	-104.342	1408.9	14.652	-74.208	1322.3	0
1/11/1997	0:00:00	312.848	-0.219207921	-0.514937078	-0.812157762	-0.509899697	-0.327044628	14.8219	0.201	-176.05	202.5	5.973	-147.341	870.4	6.686	-105.463	1603.2	14.796	-73.657	1739	0
1/11/1997	6:00:00	313.413	0.345296239	0.048701817	-0.812238407	-0.509496471	-0.327359489	11.699	1.563	-171.962	438.7	4.759	-144.109	1527.5	8.99	-102.934	1496.3	12.677	-65.815	1747.1	0
1/11/1997	12:00:00	312.956	-0.112144511	-0.409467007	-0.812319052	-0.509093246	-0.327674349	10.9699	0.44	-179.238	158.4	5.51	-154.893	836	-1.58	-104.665	1628.7	-1.456	-78.861	552.3	0
1/11/1997	18:00:00	313.231	0.162248075	-0.136013219	-0.812399697	-0.50869002	-0.327989209	13.0642	-3.172	-182.739	135.6	3.97	-162.895	750	-2.363	-110.961	1344.6	-3.665	-85.946	1286.1	1
1/12/1997	0:00:00	313.015	-0.054192683	-0.353087444	-0.812480342	-0.508286794	-0.328304069	27.159	-6.309	-184.374	489.9	3.88	-175.693	648.7	4.48	-155.543	1284.5	8.112	-115.763	1536.1	1
1/12/1997	6:00:00	312.631	-0.438633444	-0.738120771	-0.812560988	-0.507883568	-0.328618929	18.9871	-6.627	-184.692	52.9	4.523	-186.599	566.9	7.609	-168.419	641.3	6.784	-130.72	1364.4	1
1/12/1997	12:00:00	313.036	-0.034184401	-0.334353911	-0.812641633	-0.507480342	-0.328933789	40.5892	-9.522	-182.972	90.8	-12.171	-182.146	130.6	-6.718	-185.07	156.9	-1.914	-167.102	688.8	1
1/12/1997	18:00:00	313.149	0.078319733	-0.222407146	-0.812722278	-0.507077117	-0.329248649	26.7369	-2.664	-184.168	183.4	4.476	-170.576	151.5	1.981	-142.296	1136.9	-4.565	-97.712	1385.5	1
1/13/1997	0:00:00	313.262	0.190823863	-0.110405792	-0.812802923	-0.506673891	-0.32956351	11.7755	1.981	-173.024	308.3	4.527	-154.822	1090.2	7.909	-114.213	1479.8	11.123	-82.679	1146	0
1/13/1997	6:00:00	312.918	-0.153673389	-0.455351448	-0.812883568	-0.506270665	-0.32987837	7.8824	2.361	-166.836	444.6	4.398	-141.63	1452.5	9.894	-110.182	1753.6	13.627	-73.362	1729.7	0
1/13/1997	12:00:00	313.264	0.19188583	-0.110142249	-0.812964213	-0.505867439	-0.33019323	11.9135	-0.805	-172.034	229.9	2.573	-148.468	863.9	7.498	-113.28	1239.5	12.978	-79.615	1142.8	0
1/13/1997	18:00:00	313.081	0.008334849	-0.294066989	-0.813044859	-0.505464213	-0.33050809	10.2086	-1.137	-172.044	189.8	3.786	-148.207	1004.5	8.543	-114.262	1533.5	14.436	-78.297	1495	0
1/14/1997	0:00:00	312.842	-0.231161039	-0.533837687	-0.813125504	-0.505060988	-0.33082295	11.7755	-2.981	-170.959	143.6	3.942	-145.442	1144	7.619	-114.548	1548.5	13.367	-80.163	1662.9	0
1/14/1997	6:00:00	312.747	-0.326658308	-0.62955097	-0.813206149	-0.504657762	-0.33113781	11.6317	-3.701	-171.517	262.3	3.786	-147.507	1086.1	7.955	-116.317	1608.7	14.893	-82.191	1561.8	0
1/14/1997	12:00:00	312.271	-0.803099105	-1.106132618	-0.813286794	-0.504254536	-0.331452671	11.898	-8.314	-170.072	211	1.797	-151.195	821.9	7.148	-117.763	1569.1	14.435	-86.597	362.5	0
1/14/1997	18:00:00	312.5	-0.574650106	-0.877791722	-0.813367439	-0.50385131	-0.331767531	49.8323	-18.99	-159.429	962.9	-20.545	-137.155	1175.8	-21.196	-105.461	1925.7	-41.789	-112.74	2721.6	1
1/15/1997	0:00:00	312.605	-0.470146011	-0.773319363	-0.813448084	-0.503448084	-0.332082391	19.8722	-15.775	-165.885	978.6	-3.931	-157.23	868.1	-1.542	-125.002	1696.6	-6.849	-94.248	1628.9	1
1/15/1997	6:00:00	312.688	-0.387643298	-0.690811809	-0.810383568	-0.504335181	-0.3323252	24.7003	-18.229	-161.005	1377.8	-24.439	-142.128	1849.5	-4.655	-144.27	1400.4	-8.086	-103.188	1495.5	1
1/15/1997	12:00:00	312.361	-0.715084111	-1.018240203	-0.807319052	-0.505222278	-0.33256801	71.3765	-17.685	-159.455	947.8	-21.685	-133.85	1662.7	-26.768	-109.036	2017.6	-31.951	-105.298	2294.5	1
1/15/1997	18:00:00	312.865	-0.211635131	-0.514765083	-0.804254536	-0.506109375	-0.33281082	72.2295	-12.719	-180.306	566.6	-18.31	-170.524	1340.9	-22.953	-145.586	950.8	-12.836	-121.719	1166	1
1/16/1997	0:00:00	313.046	-0.031131054	-0.334227513	-0.80119002	-0.506996471	-0.333053629	70.9399	-17.647	-181.196	1461.7	-16.309	-170.877	1729.9	-20.86	-161.13	2284	-47.96	-155.117	5413.9	1
1/16/1997	6:00:00	313.354	0.276371641	-0.026681867	-0.798125504	-0.507883568	-0.333296439	1.6756	1.118	-171.231	370.9	9.566	-142.033	1189.9	14.75	-118.735	1422.7	20.513	-116.299	1777.5	1
1/16/1997	12:00:00	313.459	0.380930813	0.077923126	-0.795060988	-0.508770665	-0.333539249	2.1185	3.057	-167.176	784.9	10.307	-137.742	1726.7	14.98	-115.875	1467.4	17.979	-110.522	1374	1
1/16/1997	18:00:00	313.269	0.190379773	-0.112560519	-0.791996471	-0.509657762	-0.333782058	3.8866	2.885	-164.563	828.3	4.57	-139.733	1264.3	12.041	-114.039	1290.4	11.891	-90.304	131.9	0
1/17/1997	0:00:00	313.483	0.403883833	0.101013687	-0.788931955	-0.510544859	-0.334024868	15.721	2.818	-163.331	913.9	1.875	-133.889	1448.8	1.237	-113.722	1666.7	3.549	-100.14	1643	1
1/17/1997	6:00:00	313.717	0.63738651	0.334595619	-0.785867439	-0.511431955	-0.334267677	8.0727	2.402	-161.176	1159.6	2.364	-127.99	1468.8	-6.982	-96.07	1536	2.751	-94.732	1435.7	1
1/17/1997	12:00:00	313.676	0.595945667	0.293232401	-0.782802923	-0.512319052	-0.334510487	11.2128	0.742	-160.935	736.1	3.92	-125.937	1493.8	1.175	-95.443	1551.6	10.642	-81.361	1032.9	0
1/17/1997	18:00:00	313.7	0.619394607	0.31678799	-0.779738407	-0.513206149	-0.334753297	8.0727	-5.878	-160.966	403.7	2.057	-129.07	1330.8	-6.835	-96.756	1498.5	-0.12	-95.879	1320.8	1
1/18/1997	0:00:00	313.202	0.120898649	-0.181602967	-0.776673891	-0.514093246	-0.334996106	8.07254	-8.435	-134.244	1551.1	-3.949	-100.371	1671.1	4.567	-86.435	1471.5	10.429	-70.356	986.6	0
1/18/1997	6:00:00	313.469	0.387401309	0.085013448	-0.773609375	-0.514980342	-0.335238916	7.5196	-8.152	-134.9	1462.2	-4.353	-100.831	1803.5	5.205	-86.199	1497	10.899	-70.764	1099.4	0
1/18/1997	12:00:00	313.619	0.536795126	0.234557208	-0.770544859	-0.515867439	-0.335481725	9.4596	-8.36	-139.735	1159.4	-5.322	-102.905	1576.4	3.741	-87.303	1395.9	5.017	-81.752	1331.1	1
1/18/1997	18:00:00	313.276	0.193464479	-0.108686492	-0.767480342	-0.516754536	-0.335724535	8.07254	-3.953	-141.029	951	-4.591	-103.444	1565.9	4.211	-86.752	1388.1	10.502	-77.485	1048.6	0
1/19/1997	0:00:00	313.333	0.249913395	-0.052084676	-0.764415826	-0.517641633	-0.335967345	8.07254	-4.557	-141.706	727.7	-5.132	-103.979	1541.6	4.744	-86.514	1519.5	11.301	-76.395	1213	0
1/19/1997	6:00:00	313.085	0.001472524	-0.30039613	-0.76135131	-0.51852873	-0.336210154	20.3496	-7.575	-139.309	54.3	-16.554	-101.36	1335.2	-25.859	-77.001	1055.3	-47.091	-89.191	3766	1
1/19/1997	12:00:00	312.596	-0.48807857	-0.789776709	-0.758286794	-0.519415826	-0.336452964	87.6047	-11.184	-137.975	734.1	-18.644	-94.474	1425.3	-38.04	-109.422	2049.1	-28.227	-140.555	2079.7	1
1/19/1997	18:00:00	312.671	-0.413575936	-0.715111965	-0.755222278	-0.520302923	-0.336695773	85.3993	-12.222	-137.015	335.9	-23.19	-95.897	324.4	-37.744	-120.703	354.4	-32.358	-127.097	70.6	1
1/20/1997	0:00:00	313.008	-0.07707193	-0.378438645	-0.752157762	-0.52119002	-0.336938583	90.5594	-9.425	-134.968	715.7	-20.552	-89.544	1549.6	-40.959	-115.728	1228.8	-30.634	-118.683	520.7	1
1/20/1997	6:00:00	313.067	-0.018567927	-0.319757803	-0.749093246	-0.522077117	-0.337181393	82.3062	-8.058	-129.434	1812.5	-16.24	-93.663	2028.3	-38.123	-86.251	3043.9	-29.341	-142.631	2710.5	1
1/20/1997	12:00:00	312.736	-0.350008818	-0.651035274	-0.74602873	-0.522964213	-0.337424202	11.4332	-9.751	-131.432	1517	-15.619	-93.853	2024.7	-26.7	-73.243	1779.3	-40.945	-85.879	4208.6	1
1/20/1997	18:00:00	313.251	0.164438686	-0.136374834	-0.742964213	-0.52385131	-0.337667012	14.0524	-10.88	-132.442	1336.4	-14.782	-95.443	1911.8	-25.18	-74.073	1425.7	-29.906	-74.474	2860	1
1/21/1997	0:00:00	313.098	0.010942675	-0.289672077	-0.739899697	-0.524738407	-0.337909821	11.8757	-10.46	-133.729	1349.5	-13.874	-98.207	1736.5	-27.663	-73.396	1336.1	-38.065	-101.021	3025.1	1
1/21/1997	6:00:00	313.323	0.23544666	-0.064962245	-0.736835181	-0.525625504	-0.338152631	24.0487	-7.218	-136.177	1520.1	-8.822	-105.728	1775.6	-21.317	-85.671	1714.4	-43.564	-114.395	3730.4	1
1/21/1997	12:00:00	313.462	0.374005754	0.073785674	-0.733770665	-0.526512601	-0.338395441	24.1099	-8.315	-137.556	1492.6	-8.859	-105.91	1739.3	-27.477	-77.998	1510.1	-43.698	-118.648	3153.6	1
1/21/1997	18:00:00	313.09	0.001453239	-0.29852257	-0.730706149	-0.527399697	-0.33863825	19.6737	-11.873	-137.328	1153.4	-11.755	-102.032	1721.2	-27.399	-75.34	1384.2	-43.949	-111.289	4588.6	1
1/22/1997	0:00:00	313.047	-0.04204279	-0.341792173	-0.727641633	-0.528286794	-0.33888106	10.8708	-15.625	-136.093	230.2	-17.862	-93.59	1694.2	-19.733	-79.55	1549	-40.054	-92.638	3074.4	1
1/22/1997	6:00:00	312.787	-0.302538823	-0.602055152	-0.724577117	-0.529173891	-0.339123869	92.3748	-17.99	-130.6	1080.4	-19.837	-89.034	1677.7	-42.447	-102.007	2085.7	-29.227	-136.333	468	1
1/22/1997	12:00:00	313.146	0.055910024	-0.243339719	-0.721512601	-0.530060988	-0.339366679	82.9783	-20.484	-131.267	1079.1	-22.608	-90.169	1798.5	-36.211	-103.995	1554.8	-22.059	-126.153	1198.6	1
1/22/1997	18:00:00	313.104	0.01346772	-0.285562373	-0.718448084	-0.530948084	-0.339609489	80.7059	-20.515	-131.167	1013.5	-22.515	-91.358	1618.3	-34.617	-104.467	1372.4	-21.339	-128.962	1148.8	1
1/23/1997	0:00:00	313.134	0.042971674	-0.255806137	-0.715383568	-0.531835181	-0.339852298	80.5436	-19.674	-130.695	762.7	-22.191	-91.416	1454.7	-34.026	-107.109	1327.8	-31.307	-112.996	1741.4	1
1/23/1997	6:00:00	313.405	0.313475624	0.014956274	-0.712319052	-0.532722278	-0.340095108	79.5564	-18.256	-131.368	1178	-20.573	-91.057	1802.8	-33.94	-106.533	1573.9	-25.933	-106.588	1686.2	1
1/23/1997	12:00:00	313.479	0.386924451	0.088699391	-0.709254536	-0.533609375	-0.340337917	80.2568	-17.039	-132.999	1078.1	-18.827	-94.435	1560.2	-34.121	-94.242	1125.6	-24.794	-131.306	0	1
1/23/1997	18:00:00	313.339	0.246482132	-0.051501448	-0.70619002	-0.534496471	-0.340580727	77.3791	-16.55	-134.644	883.4	-17.82	-97.777	1527.9	-34.807	-88.641	1242.5	-28.256	-134.292	4.5	1
1/24/1997	0:00:00	313.373	0.279986068	-0.017721172	-0.703125504	-0.535383568	-0.340823537	8.5316	-11.885	-136.796	992.8	-5.373	-106.837	1500.2	0.543	-89.061	1408.3	-7.231	-79.947	389.3	0
1/24/1997	6:00:00	313.338	0.24449	-0.05293517	-0.700060988	-0.536270665	-0.341066346	10.3207	-14.13	-135.244	1075.2	-9.93	-108.209	1592.9	-5.843	-97.96	1603.4	4.889	-84.31	1628.8	1
1/24/1997	12:00:00	313.52	0.425938808	0.128833632	-0.696996471	-0.537157762	-0.341309156	75.2939	-17.44	-135.693	1090.1	-17.067	-99.45	1633.9	-34.478	-87.905	1492.8	-30.021	-128.752	48	1
1/24/1997	18:00:00	313.46	0.365496473	0.068653003	-0.693931955	-0.538044859	-0.341551965	35.6596	-16.117	-136.476	570.4	-15.206	-104.518	1531.1	-28.868	-80.062	1328.1	-47.34	-119.692	2810.5	1
1/25/1997	0:00:00	313.647	0.552000391	0.25545552	-0.690867439	-0.538931955	-0.341794775	7.1529	-13.403	-138.807	859.4	-9.563	-110.927	1641.2	-2.581	-96.679	1504.6	-5.316	-83.599	1326.1	1
1/25/1997	6:00:00	313.227	0.131504306	-0.164736687	-0.687802923	-0.539819052	-0.342037585	8.64	-12.49	-141.003	978.2	-8.812	-111.95	1519.8	-1.923	-95.672	1371.3	-6.483	-84.436	1378.4	1
1/25/1997	12:00:00	313.541	0.444953094	0.1490558	-0.684738407	-0.540706149	-0.342280394	9.2196	-13.412	-139.94	1049.1	-11.031	-111.361	1669.1	-3.517	-98.339	1525.8	-4.458	-84.686	1709.5	1
1/25/1997	18:00:00	313.454	0.357510743	0.061893777	-0.681673891	-0.541593246	-0.342523204	7.7973	-12.471	-141.496	467.1	-11.444	-111.33	1547.9	-4.137	-98.357	1433.8	-4.573	-86.587	1648.2	1
1/26/1997	0:00:00	313.464	0.367069767	0.071736166	-0.678609375	-0.542480342	-0.342766014	7.9584	-10.54	-141.778	1118	-8.383	-111.361	1762.1	-2.13	-92.02	1655	-9.2	-81.049	1206.4	1
1/26/1997	6:00:00	313.357	0.259518541	-0.03545548	-0.675544859	-0.543367439	-0.343008823	12.1187	-10.64	-138.177	1033.5	-13.773	-106.114	1703.3	-16.208	-88.881	1455.5	-25.141	-79.094	1420	1
1/26/1997	12:00:00	313.286	0.188077557	-0.1066046	-0.672480342	-0.544254536	-0.343251633	81.9781	-13.173	-136.311	1176.3	-15.589	-93.19	1996.5	-35.381	-93.227	2395.2	-34.586	-150.398	1675.6	1
1/26/1997	18:00:00	312.914	-0.184473679	-0.478785883	-0.669415826	-0.545141633	-0.343494442	85.7527	-14.531	-137.821	909.8	-19.346	-88.061	1534.9	-37.546	-109.914	2297.8	-31.211	-153.716	1712.8	1
1/27/1997	0:00:00	312.764	-0.334969795	-0.628944295	-0.66635131	-0.54602873	-0.343737252	81.6067	-13.858	-137.592	761.2	-20.563	-87.222	1583.5	-35.666	-107.929	2430.2	-41.717	-143.002	2094	1
1/27/1997	6:00:00	312.956	-0.143467294	-0.437098752	-0.663286794	-0.546915826	-0.343980062	81.6067	-12.127	-135.529	1130.8	-19.146	-87.843	1499.1	-35.852	-107.678	2231.6	-43.104	-139.034	2262.9	1
1/27/1997	12:00:00	313	-0.100018545	-0.393264893	-0.660222278	-0.547802923	-0.344222871	80.5436	-13.546	-138.89	659.7	-22.326	-89.278	1194.6	-34.283	-107.657	1880.4	-43.005	-139.684	1705.7	1
1/27/1997	18:00:00	313.054	-0.046459549	-0.339394119	-0.657157762	-0.54869002	-0.344465681	85.7952	-12.892	-136.248	1050.1	-20.589	-87.534	1492.1	-37.768	-112.291	2408.2	-30.489	-131.339	1908.7	1
1/28/1997	0:00:00	313.17	0.069044317	-0.223535687	-0.654093246	-0.549577117	-0.34470849	84.8415	-13.198	-137.528	876.9	-19.432	-88.923	1604.7	-36.748	-108.729	2451.6	-30.12	-130.965	1988.8	1
1/28/1997	6:00:00	312.96	-0.1414532	-0.433673705	-0.65102873	-0.550464213	-0.3449513	80.881	-11.7	-134.798	1372.7	-14.59	-95.086	1420.7	-34.41	-99.473	2112	-39.995	-142.375	1893.9	1
1/28/1997	12:00:00	312.951	-0.15100447	-0.442822159	-0.647964213	-0.55135131	-0.34519411	80.8183	-13.807	-138.795	979.6	-16.032	-93.353	1686.2	-34.589	-101.123	2320.8	-33.33	-133.456	1946.4	1
1/28/1997	18:00:00	313.163	0.06055451	-0.230937635	-0.644899697	-0.552238407	-0.345436919	80.8101	-15.084	-138.631	957.4	-15.156	-94.3	1701.8	-34.097	-98.263	2258.2	-32.931	-132.77	1705.2	1
1/29/1997	0:00:00	312.986	-0.116941641	-0.40806416	-0.641835181	-0.553125504	-0.345679729	80.4614	-14.195	-133.924	1267.8	-15.044	-93.241	1836.9	-34.118	-95.034	2327.4	-28.988	-132.171	1496.1	1
1/29/1997	6:00:00	313.201	0.097560824	-0.193187543	-0.638770665	-0.554012601	-0.345922538	80.1723	-15.472	-137.284	878.9	-17.378	-88.925	1592	-34.104	-110.695	1453.6	-36.841	-132.283	1643.8	1
1/29/1997	12:00:00	313.158	0.054009535	-0.23632031	-0.635706149	-0.554899697	-0.346165348	79.0337	-15.159	-138.46	888.3	-16.769	-89.923	1581	-33.616	-109.191	1626.3	-38.04	-134.204	1847.2	1
1/29/1997	18:00:00	313.089	-0.015431501	-0.305423635	-0.632641633	-0.555786794	-0.346408158	80.8027	-14.866	-139.841	837	-15.822	-93.169	1707.7	-34.507	-102.194	1648.3	-35.93	-131.652	1598.7	1
1/30/1997	0:00:00	313.01	-0.0949828	-0.384549313	-0.629577117	-0.556673891	-0.346650967	49.5382	-12.393	-139.389	1093	-12.507	-101.681	1803.6	-32.977	-81.338	1887.4	-41.627	-141.185	2276.5	1
1/30/1997	6:00:00	313.054	-0.051425222	-0.340647469	-0.626512601	-0.557560988	-0.346893777	7.48985	-10.595	-142.337	1199.9	-8.286	-108.185	1690	-14.943	-87.411	1800.7	-23.916	-77.651	1408.1	1
1/30/1997	12:00:00	312.959	-0.146976531	-0.435766547	-0.623448084	-0.558448084	-0.347136586	42.0582	-12.82	-142.597	918.8	-13.284	-101.362	1993.6	-34.024	-78.566	1908.1	-39.462	-135.845	1733.3	1
1/30/1997	18:00:00	312.851	-0.255417582	-0.543859322	-0.620383568	-0.559335181	-0.347379396	32.9611	-12.253	-143.713	790	-12.486	-104.341	1781.5	-32.32	-77.108	1624.5	-43.151	-135.948	1991.2	1
1/31/1997	0:00:00	312.947	-0.159748373	-0.447927503	-0.617319052	-0.560222278	-0.347622206	24.1099	-11.75	-144.502	694	-11.286	-107.861	1633.8	-27.113	-77.956	1102.9	-46.03	-127.422	2547.7	1
1/31/1997	6:00:00	313.049	-0.058411339	-0.346060684	-0.614254536	-0.561109375	-0.347865015	6.97938	-10.566	-145.076	1112.1	-5.841	-112.061	1752.8	-2.658	-85.11	1844.3	3.204	-82.968	1681.3	1
1/31/1997	12:00:00	312.98	-0.127962668	-0.415168074	-0.61119002	-0.561996471	-0.348107825	20.4034	-12.221	-144.336	1065.9	-11.223	-108.287	1733.7	-24.714	-78.115	1326.4	-43.896	-124.353	2530.3	1
1/31/1997	18:00:00	312.673	-0.435403734	-0.722251897	-0.608125504	-0.562883568	-0.348350634	14.7128	-11.877	-145.051	960.2	-10.419	-110.035	1552.9	-20.936	-81.932	1275.4	-40.552	-115.549	2281.5	1
2/1/1997	0:00:00	312.599	-0.509899939	-0.796344086	-0.605060988	-0.563770665	-0.348593444	12.4454	-11.044	-147.928	448.2	-9.924	-113.185	1353.7	-17.08	-86.262	1257.9	-37.307	-104.821	1907.3	1
2/1/1997	6:00:00	312.847	-0.262397526	-0.548434393	-0.601996471	-0.564657762	-0.348836254	7.24503	-9.362	-147.846	1022	-5.584	-111.909	1615.2	-2.28	-88.044	1755	0.522	-84.608	1810.4	1
2/1/1997	12:00:00	312.734	-0.375948874	-0.661532093	-0.598931955	-0.565544859	-0.349079063	6.694	-9.469	-149.956	660.8	-8.015	-116.423	1497.8	-7.164	-93.963	1407.2	-15.072	-87.148	1535.7	1
2/1/1997	18:00:00	312.815	-0.295389957	-0.580608565	-0.595867439	-0.566431955	-0.349321873	10.039	-9.739	-149.503	567.6	-9.769	-112.568	1481.1	-16.099	-87.77	1502.9	-37.566	-105.757	2175.7	1
2/2/1997	0:00:00	313.02	-0.090831043	-0.375683621	-0.592802923	-0.567319052	-0.349564682	8.6604	-9.921	-149.298	416.4	-10.533	-110.958	1436.3	-16.602	-86.098	1464.3	-37.081	-102.144	2494.5	1
2/2/1997	6:00:00	313.08	-0.031382405	-0.31577557	-0.589738407	-0.568206149	-0.349807492	6.5131	-9.802	-149.369	598.4	-10.232	-111.859	1430.7	-13.715	-89.632	1627	-35.772	-95.355	2143.9	1
2/2/1997	12:00:00	313.292	0.180176501	-0.103847729	-0.586673891	-0.569093246	-0.350050302	5.245	-9.063	-151.732	605.3	-9.765	-116.196	1417.7	-12.262	-92.447	1579	-35.264	-93.311	2110.2	1
2/2/1997	18:00:00	313.098	-0.01437625	-0.297936527	-0.583609375	-0.569980342	-0.350293111	6.394	-10.182	-149.133	692.2	-9.022	-113.396	1299.1	-9.638	-93.405	1518.3	-34.169	-83.833	1780.7	1
2/3/1997	0:00:00	313.248	0.135127511	-0.148014823	-0.580544859	-0.570867439	-0.350535921	6.6573	-9.843	-148.677	1002.5	-6.126	-113.213	1689.6	-1.791	-88.319	1641.3	0.4	-77.723	647.5	0
2/3/1997	6:00:00	313.169	0.055631267	-0.227091888	-0.577480342	-0.571754536	-0.350778731	6.694	-9.414	-149.527	905.6	-6.787	-116.368	1297.8	-7.55	-93.031	1401.8	-22.103	-78.24	1401.5	1
2/3/1997	12:00:00	313.007	-0.106920121	-0.389176211	-0.574415826	-0.572641633	-0.35102154	6.394	-9.846	-149.717	787.7	-7.585	-116.598	1189.6	-9.649	-93.361	1448	-33.348	-77.281	1654.8	1
2/3/1997	18:00:00	313.001	-0.113361234	-0.39524278	-0.57135131	-0.57352873	-0.35126435	6.4968	-8.83	-149.797	484.4	-6.396	-117.588	1227.6	-7.847	-92.094	1320.8	-20.173	-79.954	1148.7	1
2/4/1997	0:00:00	313.25	0.13514113	-0.146317035	-0.568286794	-0.574415826	-0.351507159	5.9956	-8.915	-148.435	335.9	-6.707	-114.882	1234.6	-9.408	-91.658	1380.4	-28.218	-74.686	1195.2	1
2/4/1997	6:00:00	313.447	0.331644868	0.050609697	-0.565222278	-0.575302923	-0.351749969	8.44571	-9.434	-146.006	943.6	-1.271	-109.306	1475.3	1.647	-84.563	1355.2	19.508	-71.411	1080.5	0
2/4/1997	12:00:00	313.194	0.078093461	-0.202470934	-0.562157762	-0.57619002	-0.351992779	25.6076	-14.581	-146.548	678	-12.644	-110.345	1844.1	-27.534	-78.557	1539.2	-34.763	-132.933	1675	1
2/4/1997	18:00:00	313.019	-0.097347668	-0.377534948	-0.559093246	-0.577077117	-0.352235588	77.1695	-20.8	-152.524	658.8	-20.017	-127.005	1395.3	-33.112	-92.562	1898.8	-32.683	-142.665	2043.9	1
2/5/1997	0:00:00	312.969	-0.147845321	-0.427606748	-0.55602873	-0.577964213	-0.352478398	34.4763	-24.797	-153.657	917	-19.891	-149.062	520.8	-18.673	-101.881	1641.7	-34.159	-113.733	1329.6	1
2/5/1997	6:00:00	312.579	-0.538341601	-0.817678018	-0.552964213	-0.57885131	-0.352721207	42.8758	-27.188	-152.535	1413	-22.495	-152.336	903.8	-18.336	-107.453	1799.4	-33.538	-104.466	1385.5	1
2/5/1997	12:00:00	312.554	-0.563893027	-0.842756956	-0.549899697	-0.579738407	-0.352964017	60.1451	-27.754	-150.69	1257.2	-26.634	-153.624	1081.4	-21.377	-118.566	1505	-32.05	-96.786	1744	1
2/5/1997	18:00:00	312.748	-0.370334172	-0.648820015	-0.546835181	-0.580625504	-0.353206827	NaN	-29.004	-151.103	1335.2	-57.092	-174.139	4992.7	-59.629	-289.023	6268.2	-68.496	-38.563	6930.2	1
2/6/1997	0:00:00	312.538	-0.580831843	-0.858891164	-0.543770665	-0.581512601	-0.353449636	NaN	-31.072	-147.675	2008.8	-62.958	-220.021	6386.8	-46.875	-311.877	2496.6	-62.034	-8.926	4040.1	1
2/6/1997	6:00:00	312.481	-0.638272996	-0.915954329	-0.540706149	-0.582399697	-0.353692446	NaN	-30.501	-145.056	1965.3	-65.792	-192.68	5831.4	-74.267	-316.64	4020.1	-86.09	-328.496	4216.7	1
2/6/1997	12:00:00	312.659	-0.460879586	-0.738041479	-0.537641633	-0.583286794	-0.353935255	NaN	-29.261	-144.598	1967	-59.312	-161.988	6501.2	-73.015	-272.764	5249.1	-65.719	-341.108	8334	1
2/6/1997	18:00:00	312.712	-0.408320747	-0.685105183	-0.534577117	-0.584173891	-0.354178065	NaN	-27.272	-145.964	1735.7	-56.478	-161.892	6448.1	-68.04	-265.943	6577	-67.832	-334.769	8350.6	1
2/7/1997	0:00:00	312.864	-0.256873581	-0.533185531	-0.531512601	-0.585060988	-0.354420875	NaN	-24.778	-146.922	1540.4	-39.736	-162.304	3361.1	-60.651	-284.957	7745.2	-62.904	-12.403	7405	1
2/7/1997	6:00:00	313.234	0.112740397	-0.163242051	-0.528448084	-0.585948084	-0.354663684	37.4621	-19.437	-146.696	944.8	-15.609	-133.582	1205.8	-24.341	-90.009	1538.2	-36.265	-124.074	2573.4	1
2/7/1997	12:00:00	313.332	0.210299225	-0.065307145	-0.525383568	-0.586835181	-0.354906494	54.7153	-20.701	-147.145	1010.9	-22.487	-158.909	890.7	-19.307	-119.043	1628.2	-34.973	-87.531	1518.6	1
2/7/1997	18:00:00	313.363	0.240747756	-0.034389375	-0.522319052	-0.587722278	-0.355149303	12.1187	-15.906	-146.783	681.1	-15.443	-123.833	1439	-16.84	-88.467	1752.5	-38.833	-95.594	2148.5	1
2/8/1997	0:00:00	313.35	0.22725005	-0.047464529	-0.519254536	-0.588609375	-0.355392113	11.7696	-14.553	-146.837	639.3	-14.842	-122.349	1581.8	-14.094	-95.737	1931.2	-34.569	-75.146	1588.2	1
2/8/1997	6:00:00	313.426	0.302753718	0.028459518	-0.51619002	-0.589496471	-0.355634923	15.8674	-12.481	-146.635	595.9	-12.655	-124.599	1512.3	-12.063	-101.836	1868.2	-19.912	-80.714	1579	1
2/8/1997	12:00:00	312.976	-0.147687469	-0.421608931	-0.513125504	-0.590383568	-0.355877732	8.9092	-10.775	-147.499	867.1	-9.559	-128.116	1389.3	-6.037	-102.476	1538.9	-4.504	-86.632	1570.8	1
2/8/1997	18:00:00	313.387	0.262705893	-0.010704635	-0.510060988	-0.591270665	-0.356120542	9.1704	-8.855	-148.814	809	-4.403	-118.914	1156.2	-5.494	-95.988	1470.4	-8.298	-88.649	1459.7	1
2/9/1997	0:00:00	313.464	0.339264698	0.066224502	-0.506996471	-0.592157762	-0.356363351	5.65774	-6.916	-150.283	704.1	-2.297	-111.751	1061.2	-10.321	-92.61	1395	-24.225	-76.682	1245.2	1
2/9/1997	6:00:00	313.251	0.12571182	-0.14686593	-0.503931955	-0.593044859	-0.356606161	8.35751	-4.463	-147.761	1141	0.224	-102.703	1667.5	1.17	-85.978	1639.1	12.429	-70.12	1152.4	0
2/9/1997	12:00:00	313.127	0.001270616	-0.270939494	-0.500867439	-0.593931955	-0.356848971	3.36331	-1.742	-141.76	1460.9	0.348	-98.893	1863.8	7.205	-83.79	1577.5	17.285	-52.944	2017.6	0
2/9/1997	18:00:00	313.239	0.112774258	-0.159023844	-0.497802923	-0.594819052	-0.35709178	8.31759	-3.502	-142.101	1171.9	-1.617	-100.395	1551.7	2.536	-85.543	1452.9	11.163	-68.167	1262	0
2/10/1997	0:00:00	313.203	0.076277896	-0.195109986	-0.494738407	-0.595706149	-0.35733459	6.354	-5.088	-142.615	775.9	-4.469	-103.308	1031.1	-10.141	-91.541	1293	-14.672	-86.492	1953.5	1
2/10/1997	6:00:00	313.277	0.149781529	-0.121198032	-0.491673891	-0.596593246	-0.357577399	4.7807	-6.131	-143.523	735	-4.771	-105.32	977.2	-12.238	-90.488	1393	-14.492	-84.921	1833	1
2/10/1997	12:00:00	313.359	0.231338932	-0.039278237	-0.488609375	-0.597480342	-0.357820209	6.5712	-6.291	-142.504	953.4	-4.631	-106.624	1444.7	-8.119	-91.187	1367.8	-11.333	-90.646	1693.1	1
2/10/1997	18:00:00	313.509	0.380787404	0.110619454	-0.485544859	-0.598367439	-0.358063019	6.354	-8.458	-146.719	245	-2.813	-109.366	1061.8	-10.431	-91.607	1196	-13.844	-88.4	1816.4	1
2/11/1997	0:00:00	313.255	0.126291024	-0.143474986	-0.482480342	-0.599254536	-0.358305828	6.394	-10.098	-150.629	5	-3.521	-115.917	1166	-9.537	-93.586	1299.2	-14.802	-88.835	1821.3	1
2/11/1997	6:00:00	313.169	0.03979464	-0.22957178	-0.479415826	-0.600141633	-0.358548638	8.069	-10.816	-151.304	915.8	-1.701	-113.003	1363.9	0.2	-88.629	1565	8.9	-82.075	1423.3	0
2/11/1997	12:00:00	313.276	0.146352027	-0.122660164	-0.47635131	-0.60102873	-0.358791447	7.5953	-13.053	-151.667	782.2	-6.069	-123.192	1281.5	-13.403	-94.032	1574.9	-16.158	-82.948	1571.7	1
2/11/1997	18:00:00	313.011	-0.119199521	-0.387773165	-0.473286794	-0.601915826	-0.359034257	5.461	-12.276	-149.148	543.8	-6.656	-121.515	1152.7	-11.555	-95.515	1351.8	-15.276	-87.019	1670.2	1
2/12/1997	0:00:00	313.047	-0.083695918	-0.351877702	-0.470222278	-0.602802923	-0.359277067	32.3461	-13.697	-144.307	29.6	-14.183	-112.799	1371.7	-26.686	-81.365	1913.5	-57.425	-124.184	4561.2	1
2/12/1997	6:00:00	312.728	-0.40319232	-0.670985042	-0.467157762	-0.60369002	-0.359519876	98.6478	-19.109	-131.746	834.1	-21.534	-89.213	1893.6	-45.289	-115.681	2422.5	-52.561	-187.644	2222.2	1
2/12/1997	12:00:00	312.51	-0.621634949	-0.88908321	-0.464093246	-0.604577117	-0.359762686	100.238	-19.069	-135.362	562.5	-20.768	-93.318	1725.3	-47.278	-111.73	2327.7	-52.894	-181.997	2370.4	1
2/12/1997	18:00:00	312.822	-0.310186516	-0.577208902	-0.46102873	-0.605464213	-0.360005496	78.9449	-20.1	-131.117	689.7	-25.369	-91.885	1712.6	-32.416	-119.999	1614.4	-46.259	-112.897	2809.1	1
2/13/1997	0:00:00	312.975	-0.157682931	-0.424325335	-0.457964213	-0.60635131	-0.360248305	78.4458	-18.524	-128.823	1155.8	-25.944	-89.239	1989.6	-32.115	-126.391	1598.9	-40.144	-119.821	2333.3	1
2/13/1997	6:00:00	312.817	-0.31617935	-0.582445022	-0.454899697	-0.607238407	-0.360491115	81.0648	-18.038	-128.787	1289.6	-25.032	-88.306	2103.6	-34.562	-123.636	2032.2	-37.55	-124.607	2440.7	1
2/13/1997	12:00:00	312.923	-0.210621995	-0.476554577	-0.451835181	-0.608125504	-0.360733924	91.5332	-18.12	-127.606	1060.2	-23.431	-87.876	2019.1	-41.014	-108.323	2482.3	-49.894	-162.63	5580	1
2/13/1997	18:00:00	312.845	-0.289173581	-0.55469496	-0.448770665	-0.609012601	-0.360976734	87.1324	-18.22	-126.784	851.5	-24.14	-87.228	1861.2	-38.142	-118.899	1856.9	-38.022	-120.173	2035.7	1
2/14/1997	0:00:00	313.065	-0.069725173	-0.334839775	-0.445706149	-0.609899697	-0.361219544	92.6288	-15.081	-126.791	1005.4	-20.032	-89.843	1591.8	-42.694	-103.388	2339.1	-42.317	-153.803	4766.7	1
2/14/1997	6:00:00	313.084	-0.051166451	-0.315958922	-0.442641633	-0.610786794	-0.361462353	7.9072	-13.484	-134.949	918.8	-13.275	-101.117	1575	-17.883	-83.353	1611.2	-38.573	-81.6	2924.1	1
2/14/1997	12:00:00	313.155	0.019392268	-0.245081083	-0.439577117	-0.611673891	-0.361705163	12.7219	-5.629	-145.353	1204.8	-0.396	-109.979	1454.1	4.606	-92.495	1712.1	11.881	-78.848	1499.6	0
2/14/1997	18:00:00	313.195	0.058839283	-0.205238543	-0.436512601	-0.612560988	-0.361947972	13.5125	-4.345	-150.758	1276.8	-0.461	-112.928	1580.2	3.769	-93.041	1665.6	11.771	-79.395	1489.6	0
2/15/1997	0:00:00	313.296	0.159342833	-0.104384168	-0.433448084	-0.613448084	-0.362190782	13.4748	-5.198	-155.413	1037.4	-0.949	-117.071	1279.5	2.563	-95.75	1471.2	8.956	-84.285	1338.1	0
2/15/1997	6:00:00	313.19	0.052846378	-0.210533149	-0.427555227	-0.615144513	-0.362235388	13.3327	-3.49	-156.75	948.1	0.68	-119.479	1322.3	2.304	-98.21	1603.4	6.913	-86.361	1424.7	1
2/15/1997	12:00:00	313.274	0.136238215	-0.126718944	-0.42166237	-0.616840942	-0.362279994	13.7312	-3.327	-157.628	886.3	1.649	-121.969	1319	2.463	-100.603	1583	5.497	-87.955	1363.4	1
2/15/1997	18:00:00	313.324	0.185796914	-0.07685595	-0.415769513	-0.61853737	-0.362324599	13.2327	-3.551	-151.709	1026	1.127	-111.487	1499.6	4.097	-94.241	1599.6	8.638	-83.442	1395.2	0
2/16/1997	0:00:00	313.447	0.308355609	0.04600527	-0.409876656	-0.620233799	-0.362369205	13.3327	-5.12	-150.113	956.4	-0.603	-112.462	1129.3	2.173	-98.146	1140.6	1.525	-89.547	989.9	1
2/16/1997	6:00:00	313.361	0.2219143	-0.040135225	-0.403983799	-0.621930227	-0.362413811	10.9021	-4.714	-142.425	1102.9	-5.917	-106.695	1517.2	0.151	-94.368	1523.2	4.676	-84.105	1582.1	1
2/16/1997	12:00:00	313.34	0.20036266	-0.061313166	-0.398090942	-0.623626656	-0.362458417	10.6485	-5.808	-145.432	1009.4	-5.856	-110.316	1636.8	0.753	-95.645	1387.3	4.248	-85.543	1587.7	1
2/16/1997	18:00:00	313.141	0.000866179	-0.26047543	-0.392198084	-0.625323084	-0.362503023	6.1989	-7.085	-142.694	1064.3	-8.551	-108.653	1338.3	-7.149	-99.602	1373.2	-11.671	-86.642	1512.2	1
2/17/1997	0:00:00	313.008	-0.132631686	-0.393640071	-0.386305227	-0.627019513	-0.362547629	8.00374	-8.176	-142.978	1007.2	-9.979	-110.595	1400.1	-9.319	-99.159	1490.9	-24.024	-80.396	1845.8	1
2/17/1997	6:00:00	312.949	-0.192128176	-0.452806094	-0.38041237	-0.628715942	-0.362592234	5.204	-8.954	-143.478	1175.7	-10.699	-110.264	1559.7	-8.913	-100.147	1736.9	-20.728	-82.118	1965	1
2/17/1997	12:00:00	312.73	-0.411569504	-0.671955143	-0.374519513	-0.63041237	-0.36263684	6.93922	-10.821	-142.913	1064.8	-11.999	-106.272	1738.6	-10.043	-95.995	1636.6	-13.596	-86.244	1896.7	1
2/17/1997	18:00:00	313.008	-0.134121168	-0.394143309	-0.368626656	-0.632108799	-0.362681446	NaN	-14.936	-141.545	900.9	-19.58	-97.51	1809.5	-54.976	-93.566	4534.5	-66.331	-150.746	4359.6	1
2/18/1997	0:00:00	313.501	0.358380949	0.09868519	-0.362733799	-0.633805227	-0.362726052	NaN	-15.651	-140.334	915.7	-20.526	-96.564	1769.8	-51.179	-97.207	3592.7	-49.619	-168.639	2301.1	1
2/18/1997	6:00:00	313.205	0.061884442	-0.197487337	-0.356840942	-0.635501656	-0.362770658	74.5965	-14.62	-141.144	1079.8	-17.467	-100.281	1868.6	-38.603	-83.829	3184.1	-58.922	-148.281	4268.7	1
2/18/1997	12:00:00	313.3	0.156443098	-0.102641885	-0.350948084	-0.637198084	-0.362815264	99.7727	-16.06	-142.483	865.3	-21.86	-98.853	1551.5	-44.646	-94.496	3203.6	-49.002	-179.048	3478.5	1
2/18/1997	18:00:00	313.38	0.235891414	-0.022836553	-0.345055227	-0.638894513	-0.36285987	100.238	-15.61	-141.972	829.8	-20.637	-99.48	1600.6	-44.02	-93.369	3001.3	-46.707	-169.849	3020	1
2/19/1997	0:00:00	313.203	0.058393514	-0.200013565	-0.33916237	-0.640590942	-0.362904475	93.3083	-14.072	-142.452	74.3	-21.201	-100.989	1378	-42.246	-91.483	2746.7	-47.675	-145.239	2760	1
2/19/1997	6:00:00	313.166	0.020896989	-0.237191252	-0.333269513	-0.64228737	-0.362949081	14.3377	-10.746	-141.777	995.5	-13.423	-105.722	1533.6	-19.806	-83.826	2136.9	-41.012	-117.78	2155.2	1
2/19/1997	12:00:00	313.113	-0.03254437	-0.290350104	-0.327376656	-0.643983799	-0.362993687	93.3726	-13.576	-139.615	950.1	-17.947	-100.437	1788.5	-43.288	-88.305	3627.5	-32.425	-143.372	2517.6	1
2/19/1997	18:00:00	313.26	0.113903926	-0.143549779	-0.321483799	-0.645680227	-0.363038293	94.6785	-14.384	-139.961	1030.1	-19.709	-100.268	1650.9	-43.278	-96.042	2838.6	-20.029	-126.332	1601.6	1
2/20/1997	0:00:00	313.431	0.284406009	0.027269045	-0.315590942	-0.647376656	-0.363082899	12.9213	-11.178	-141.032	915.9	-12.949	-106.384	1594.2	-18.495	-84.557	2172.6	-44.096	-106.78	2801.7	1
2/20/1997	6:00:00	313.329	0.181909466	-0.074912457	-0.309698084	-0.649073084	-0.363127505	89.6877	-14.298	-140.502	729.6	-18.011	-102.052	1878.1	-41.165	-89.203	2840.1	-20.666	-129.216	1659	1
2/20/1997	12:00:00	313.293	0.145468091	-0.111074419	-0.303805227	-0.650769513	-0.36317211	95.5092	-15.329	-141.435	816.6	-19.36	-101.594	1861.8	-43.686	-91.983	2607.2	-19.819	-129.366	1615.8	1
2/20/1997	18:00:00	313.061	-0.087083632	-0.343277608	-0.29791237	-0.652465942	-0.363216716	93.1173	-15.934	-142.324	617.2	-19.933	-101.503	1665.7	-42.967	-93.091	2399	-30.299	-108.474	1413	1
2/21/1997	0:00:00	312.964	-0.184581568	-0.440461598	-0.292019513	-0.65416237	-0.363261322	87.2821	-17.308	-143.334	505.5	-21.244	-100.18	1415.3	-39.729	-92.396	2161	-32.275	-115.453	1674.5	1
2/21/1997	6:00:00	312.547	-0.602078128	-0.857645572	-0.286126656	-0.655858799	-0.363305928	87.1434	-17.076	-143.924	875.9	-20.258	-101.125	1706.5	-40.463	-89.89	2312.1	-33.764	-117.072	1873.5	1
2/21/1997	12:00:00	312.553	-0.596519518	-0.851809448	-0.280233799	-0.657555227	-0.363350534	87.1408	-18.757	-144.158	891.5	-21.579	-101.23	1578.1	-39.715	-91.309	2135.4	-30.259	-119.465	1584.1	1
2/21/1997	18:00:00	312.771	-0.379071261	-0.634014657	-0.274340942	-0.659251656	-0.36339514	86.7784	-19.888	-142.645	973	-22.813	-104.053	1550.4	-38.98	-91.353	2308.7	-29.965	-123.776	1050	1
2/22/1997	0:00:00	312.698	-0.452569214	-0.707200114	-0.268448084	-0.660948084	-0.363439745	86.2867	-19.946	-142.087	1153.7	-22.668	-102.426	1697.6	-38.006	-93.363	2538.7	-35.312	-124.008	1754.4	1
2/22/1997	6:00:00	312.905	-0.246065792	-0.500385214	-0.262555227	-0.662644513	-0.363484351	83.0658	-20.203	-141.964	1234.6	-22.647	-101.783	1767.6	-36.855	-96.871	2454.6	-35.492	-109.309	2419.7	1
2/22/1997	12:00:00	312.798	-0.353507198	-0.60754981	-0.25666237	-0.664340942	-0.363528957	84.2398	-20.302	-142.839	1257	-22.525	-103.589	1906.5	-37.184	-99.192	2684.2	-25.447	-118.99	2039.9	1
2/22/1997	18:00:00	312.894	-0.258114137	-0.511776113	-0.250769513	-0.66603737	-0.363573563	69.5392	-21.234	-143.965	984.8	-23.319	-112.413	1547.9	-36.637	-83.048	2091	-38.31	-122.035	1353.7	1
2/23/1997	0:00:00	313.109	-0.043555552	-0.296940607	-0.244876656	-0.667733799	-0.363618169	77.0386	-22.593	-145.521	951.3	-26.562	-125.509	985.9	-31.203	-134.6	1146.6	-16.99	-131.205	1062.2	1
2/23/1997	6:00:00	313.217	0.063891296	-0.189146531	-0.238983799	-0.669430227	-0.363662775	76.5192	-23.467	-147.916	1400	-26.758	-129.617	1420.3	-30.549	-133.546	1567.8	-15.487	-126.538	1624.3	1
2/23/1997	12:00:00	313.295	0.141449874	-0.111310621	-0.233090942	-0.671126656	-0.36370738	76.4747	-24.67	-149.699	1057.3	-25.988	-133.706	820.5	-29.454	-132.497	863.1	-18.729	-111.442	1669.2	1
2/23/1997	18:00:00	313.09	-0.06404673	-0.316494891	-0.227198084	-0.672823084	-0.363751986	75.7538	-25.77	-150.336	1413.9	-35.057	-161.349	1864.2	-25.628	-176.012	1208.4	-24.159	-171.334	1038.3	1
2/24/1997	0:00:00	312.857	-0.297543339	-0.549678728	-0.221305227	-0.674519513	-0.363796592	62.3967	-26.162	-150.368	1418	-30.478	-163.741	959	-18.544	-150.505	203.1	-11.956	-128.443	1074.3	1
2/24/1997	6:00:00	312.878	-0.277039952	-0.52886205	-0.21541237	-0.676215942	-0.363841198	73.9813	-27.01	-150.024	1200.3	-28.662	-162.879	427.2	-24.166	-138.719	693.5	-21.958	-100.734	1459.2	1
2/24/1997	12:00:00	312.796	-0.359482769	-0.611025008	-0.209519513	-0.67791237	-0.363885804	68.387	-27.055	-150.1	1415	-28.954	-167.48	731.1	-21.946	-129.778	1208	-28.346	-92.368	2260	1
2/24/1997	18:00:00	312.597	-0.559034571	-0.810227314	-0.203626656	-0.679608799	-0.36393041	74.0967	-26.659	-148.654	1493.1	-31.122	-162.587	898.5	-23.418	-140.053	894.3	-27.087	-99.913	1843.2	1
2/25/1997	0:00:00	313.031	-0.125531197	-0.376408581	-0.197733799	-0.681305227	-0.363975015	73.0738	-27.309	-149.239	1183.5	-32.567	-165.479	839.6	-22.947	-140.082	652.5	-26.51	-98.254	1774.3	1
2/25/1997	6:00:00	312.477	-0.680027827	-0.930588997	-0.191840942	-0.683001656	-0.364019621	74.9216	-26.768	-149.618	1125.8	-33.475	-162.61	742.8	-24.031	-144.7	582.1	-22.386	-105.25	1423.9	1
2/25/1997	12:00:00	313.162	0.00452934	-0.245749081	-0.185948084	-0.684698084	-0.364064227	74.6859	-25.12	-151.972	1443.7	-32.483	-156.754	1361.2	-24.215	-150.212	787.7	-20.503	-108.283	1644.9	1
2/25/1997	18:00:00	312.867	-0.291022481	-0.540947432	-0.180055227	-0.686394513	-0.364108833	31.7419	-15.077	-158.527	1008.1	-19.208	-131.236	1446.6	-24.754	-85.678	1992	-36.885	-104.223	2035.1	1
2/26/1997	0:00:00	313.045	-0.113519125	-0.363124786	-0.17416237	-0.688090942	-0.364153439	8.8174	-4.53	-162.274	479.3	-3.796	-125.788	799.9	-13.394	-95.257	1119.2	-32.29	-76.835	1721.2	1
2/26/1997	6:00:00	312.905	-0.254015773	-0.503300951	-0.168269513	-0.68978737	-0.364198045	8.9815	-3.054	-163.631	733.5	-0.183	-123.713	1336.7	-5.98	-96.67	1133.2	-13.129	-84.682	1681.5	1
2/26/1997	12:00:00	312.907	-0.252458621	-0.501456963	-0.162376656	-0.691483799	-0.36424265	2.3456	-1.59	-163.559	727.1	7.106	-127.041	968.1	17.308	-105.317	491.4	15.445	-97.332	1208.5	0
2/26/1997	18:00:00	313.124	-0.036010462	-0.284649865	-0.156483799	-0.693180227	-0.364287256	6.2218	-0.874	-163.26	643.2	6.417	-125.111	963.3	11.718	-97.431	520.2	19.712	-73.052	1312.9	0
2/27/1997	0:00:00	313.456	0.295437692	0.047159011	-0.150590942	-0.694876656	-0.364331862	12.5826	0.091	-161.62	691.3	4.742	-120.561	1171.3	6.096	-94.626	1350.2	10.52	-60.328	1484.1	0
2/27/1997	6:00:00	313.223	0.061996211	-0.185992531	-0.144698084	-0.696573084	-0.364376468	15.5786	-0.703	-159.095	631.5	1.511	-121.657	907.6	4.986	-98.341	1100.4	9.611	-83.953	1103.2	0
2/27/1997	12:00:00	313.193	0.031553347	-0.216143271	-0.138805227	-0.698269513	-0.364421074	14.1399	-2.1	-158.291	627.2	-0.738	-122.688	684.5	3.041	-101.916	846	2.651	-91.423	1044.6	1
2/27/1997	18:00:00	313.522	0.360001486	0.11267077	-0.13291237	-0.699965942	-0.36446568	13.7181	-3.625	-154.321	891	1.62	-115.037	1231	3.444	-94.64	1126.8	1.717	-84.365	973.5	1
2/28/1997	0:00:00	313.292	0.129504807	-0.117494722	-0.127019513	-0.70166237	-0.364510285	8.3193	-5.937	-151.688	560.9	-1.45	-117.447	1034.6	-1.541	-99.354	1070.6	-12.488	-81.446	1155.5	1
2/28/1997	6:00:00	313.212	0.049008124	-0.197658355	-0.121126656	-0.703358799	-0.364554891	13.1598	-7.359	-150.795	550.2	-1.206	-117.104	1382	1.709	-97.474	1267.5	-3.505	-83.611	1121.7	1
2/28/1997	12:00:00	312.896	-0.267434756	-0.513802625	-0.115233799	-0.705055227	-0.364599497	9.5507	-8.218	-151.595	411.9	-4.826	-119.994	1358.8	-3.022	-96.966	1184.1	-11.406	-83.611	1390.9	1
2/28/1997	18:00:00	313.357	0.193013365	-0.052980147	-0.109340942	-0.706751656	-0.364644103	8.4374	-8.655	-150.498	474.2	-6.081	-120.951	1144.8	-6.02	-95.249	973.5	-13.654	-86.368	1585.8	1
3/1/1997	0:00:00	313.511	0.346516668	0.100862308	-0.103448084	-0.708448084	-0.364688709	13.5159	-6.63	-150.846	925.2	-1.785	-118.209	1300	2.038	-97.344	1005.6	-0.493	-83.033	1066.5	1
3/1/1997	6:00:00	313.397	0.232019967	-0.013293042	-0.097555227	-0.710144513	-0.364733315	9.3863	-5.718	-153.062	774.8	-2.37	-120.282	1025.8	-0.528	-98.533	844.3	-12.233	-83.737	1355.8	1
3/1/1997	12:00:00	313.35	0.184578451	-0.06042922	-0.09166237	-0.711840942	-0.36477792	11.2128	-4.586	-154.387	970.6	-0.824	-120.062	1319.6	1.907	-95.766	1256.5	5.331	-86.303	1511.3	1
3/1/1997	18:00:00	313.097	-0.068919638	-0.31358061	-0.085769513	-0.71353737	-0.364822526	7.1837	-3.326	-153.244	985.4	-2.448	-116.748	1200.9	-2.92	-97.009	1221.5	-10.405	-83.661	1273.5	1
3/2/1997	0:00:00	313.737	0.570528458	0.326254512	-0.079876656	-0.715233799	-0.364867132	6.354	-3.703	-151.538	907	-5.112	-111.539	1124.2	-10.869	-91.076	921.6	-14.562	-84.813	1680.6	1
3/2/1997	6:00:00	313.288	0.121086931	-0.122875147	-0.073983799	-0.716930227	-0.364911738	6.3406	-4.672	-147.985	804.6	-7.219	-112.307	1180.2	-14.32	-90.192	1402	-15.693	-82.308	1773.7	1
3/2/1997	12:00:00	313.861	0.693535017	0.449965682	-0.068090942	-0.718626656	-0.364956344	8.13847	-4.146	-146.808	847.9	-8.132	-110.206	946.8	-14.164	-88.575	1313.6	-19.062	-78.879	1624.8	1
3/2/1997	18:00:00	313.672	0.504038289	0.260825274	-0.062198084	-0.720323084	-0.36500095	6.119	-3.056	-143.842	974.6	0.756	-105.891	819.3	-6.062	-89.814	380.9	-16.832	-79.486	1328.1	1
3/3/1997	0:00:00	313.179	0.010540178	-0.232312729	-0.056305227	-0.722019513	-0.365045555	5.0141	-3.78	-145.893	795.7	-1.133	-106.69	562.8	-6.711	-86.097	385.3	-22.815	-75.98	1294.5	1
3/3/1997	6:00:00	313.458	0.289043442	0.04655252	-0.05041237	-0.723715942	-0.365090161	7.0331	-4.299	-145.685	897.8	0.126	-104.42	1109.2	-1.602	-90.531	616.4	-11.631	-80.52	1108.9	1
3/3/1997	12:00:00	313.24	0.070601895	-0.171564783	-0.044519513	-0.72541237	-0.365134767	7.05596	-5.482	-145.709	809.9	-2.127	-104.777	988	-1.953	-86.374	767	-7.482	-80.768	425.2	0
3/3/1997	18:00:00	313.757	0.587049956	0.345291956	-0.038626656	-0.727108799	-0.365179373	4.3176	-7.658	-146.465	475	-4.38	-109.764	846	-10.75	-83.351	784.1	-32.995	-75.052	1084.8	1
3/4/1997	0:00:00	313.208	0.037553207	-0.203833689	-0.032733799	-0.728805227	-0.365223979	4.8423	-8.792	-143.263	929.2	-6.857	-105.221	1386.3	-7.438	-83.251	1127.4	-18.694	-75.289	1403.2	1
3/4/1997	6:00:00	313.587	0.416055073	0.175043532	-0.026840942	-0.730501656	-0.365268585	4.8806	-9.715	-145.952	760	-5.677	-112.626	1107.4	-8.855	-84.048	936.2	-26.583	-74.086	979.1	1
3/4/1997	12:00:00	313.169	-0.002386489	-0.243062541	-0.020948084	-0.732198084	-0.36531319	4.8806	-10.627	-146.608	914.9	-5.785	-114.605	1103.7	-8.683	-84.617	909.7	-25.361	-74.653	931.1	1
3/4/1997	18:00:00	313.201	0.029061553	-0.211191392	-0.015055227	-0.733894513	-0.365357796	4.484	-11.531	-145.704	910.5	-9.164	-110.222	1055.4	-10.974	-84.842	1068.5	-20.532	-76.215	1179.4	1
3/5/1997	0:00:00	313.24	0.067564786	-0.172303714	-0.00916237	-0.735590942	-0.365402402	25.1782	-11.731	-144.094	790.6	-12.381	-102.392	1168.1	-31.682	-76.126	1394.2	-42.994	-145.622	3387.7	1
3/5/1997	6:00:00	313.43	0.257066635	0.017587206	-0.003269513	-0.73728737	-0.365447008	25.6076	-10.727	-143.331	1063.1	-11.794	-98.39	1561.2	-27.428	-78.687	1880.9	-44.167	-110.965	2788.7	1
3/5/1997	12:00:00	313.219	0.045625056	-0.193506443	0.002623344	-0.738983799	-0.365491614	17.3765	-8.329	-143.414	1025.3	-11.917	-98.714	1498.3	-26.729	-76.93	1542	-46.013	-93.415	3079.9	0
3/5/1997	18:00:00	313.415	0.241073079	0.002380611	0.008516201	-0.740680227	-0.36553622	17.3765	-5.383	-141.764	1040.4	-12.544	-98.083	1288.2	-26.136	-76.143	1348.2	-45.409	-86.736	2824.8	0
3/6/1997	0:00:00	313.519	0.344576294	0.106282957	0.014409058	-0.742376656	-0.365580826	18.6544	-5.054	-143.19	1072.8	-13.303	-99.353	1142.9	-31.668	-74.745	1626.2	-33.801	-113.804	1492.3	1
3/6/1997	6:00:00	313.471	0.296078125	0.058188923	0.020301916	-0.744073084	-0.365625431	27.2992	-4.332	-142.971	1053.1	-15.098	-99.009	1339	-35.996	-75.119	2022.1	-65.418	-128.024	7238.8	0
3/6/1997	12:00:00	313.694	0.518526133	0.281089382	0.026194773	-0.745769513	-0.365670037	35.1894	-3.635	-142.564	1184.6	-15.748	-99.575	1734.1	-34.826	-77.727	1958.5	-54.918	-127.136	7530.9	0
3/6/1997	18:00:00	313.456	0.280084534	0.043013346	0.03208763	-0.747465942	-0.365714643	3.4801	-0.861	-137.937	1399.8	-6.665	-102.914	1175.8	-12.155	-80.221	996.8	-24.891	-79.144	1504.6	1
3/7/1997	0:00:00	313.503	0.326587732	0.089931705	0.037980487	-0.74916237	-0.365759249	5.89471	0.87	-136.249	1561.9	-1.503	-103.475	1285.4	3.909	-81.023	925.6	12.979	-47.927	1565.9	0
3/7/1997	6:00:00	313.73	0.553144747	0.316862456	0.043873344	-0.750858799	-0.365803855	4.469	0.956	-133.83	1255.1	3.225	-105.705	1301.9	8.483	-85.367	1322.2	14.547	-37.467	1366.5	0
3/7/1997	12:00:00	313.442	0.264537534	0.028773084	0.049766201	-0.752555227	-0.365848461	3.4038	-2.391	-137.747	1246.6	-6.654	-105.494	975.1	-13.194	-80.074	1137.1	-22.275	-79.173	1633.4	1
3/7/1997	18:00:00	313.596	0.41809592	0.182712194	0.055659058	-0.754251656	-0.365893066	52.9249	-9.063	-145.364	308.7	-17.118	-111.46	1028.5	-35.345	-80.394	1903.6	-47.722	-132.106	3557.9	1
3/8/1997	0:00:00	313.474	0.2955991	0.06064791	0.061551916	-0.755948084	-0.365937672	39.2894	-10.006	-142.539	647.3	-22.676	-113.023	1014	-20.218	-98.38	1486.2	-37.3	-77.604	1939.5	1
3/8/1997	6:00:00	313.188	0.009100896	-0.225411988	0.067444773	-0.757644513	-0.365982278	4.9176	-8.644	-140.012	1056	-8.344	-108.671	1385.7	-7.914	-82.035	1330.2	-13.594	-79.375	1764.1	0
3/8/1997	12:00:00	313.45	0.270548864	0.036527085	0.07333763	-0.759340942	-0.366026884	54.7451	-9.799	-141.729	849.2	-16.362	-108.057	1448.7	-32.281	-83.592	2275.7	-45.183	-165.434	3095.8	1
3/8/1997	18:00:00	313.35	0.170107234	-0.063517464	0.079230487	-0.76103737	-0.36607149	10.0448	-6.484	-138.459	1106.3	0.666	-109.693	1154.1	2.061	-88.047	1182.4	11.386	-60.953	1288.7	0
3/9/1997	0:00:00	313.385	0.204665602	-0.028558221	0.085123344	-0.762733799	-0.366116096	3.9554	-7.52	-141.53	811.7	-2.399	-110.309	1112.5	-10.48	-81.333	971.1	-17.934	-78.141	1499.6	1
3/9/1997	6:00:00	313.796	0.615113556	0.382396253	0.091016201	-0.764430227	-0.366160701	6.1609	-5.154	-140.087	1065	5.278	-108.912	1287.7	7.274	-87.126	1334.1	12.889	-47.934	1735.9	0
3/9/1997	12:00:00	313.579	0.397671915	0.165364241	0.096909058	-0.766126656	-0.366205307	13.1826	-5.238	-142.114	1161.1	3.43	-110.913	1060.7	3.395	-92.579	963.2	12.746	-72.731	505.2	0
3/9/1997	18:00:00	313.694	0.512118479	0.280329755	0.102801916	-0.767823084	-0.366249913	8.5316	-4.611	-141.844	1160.6	2.378	-110.213	1075.2	0.284	-89.797	1024.5	11.567	-73.997	0	0
3/10/1997	0:00:00	313.711	0.528621624	0.297304218	0.108694773	-0.769519513	-0.366294519	4.484	-4.942	-140.843	1076.5	-3.694	-110.837	1093.5	-10.261	-84.406	922.5	-19.275	-76.726	1386.8	1
3/10/1997	6:00:00	313.65	0.467124765	0.236283899	0.11458763	-0.771215942	-0.366339125	4.8931	-5.889	-146.017	860.5	0.231	-113.925	1191.8	-8.746	-85.005	891.2	-19.032	-76.313	1462.9	1
3/10/1997	12:00:00	313.426	0.242572694	0.012267544	0.120480487	-0.77291237	-0.366383731	4.4625	-5.8	-146.338	781.5	-2.515	-115.23	1098.6	-11.679	-86.679	1209	-19.19	-76.993	1334.1	1
3/10/1997	18:00:00	313.599	0.415129653	0.18525923	0.126373344	-0.774608799	-0.366428336	3.975	-5.376	-146.251	745.3	-6.874	-115.934	1205.3	-11.765	-90.321	1323.5	-17.75	-78.532	1334.7	1
3/11/1997	0:00:00	313.993	0.80863278	0.579255084	0.132266201	-0.776305227	-0.366472942	7.22094	-4.973	-146.586	777.8	-9.231	-114.841	1060.6	-13.875	-92.371	1474.1	-21.246	-77.687	1526.6	1
3/11/1997	6:00:00	313.534	0.349191112	0.120256057	0.138159058	-0.778001656	-0.366517548	7.22094	-4.462	-147.638	781.1	-9.745	-113.715	1062.8	-13.017	-92.194	1381.4	-16.798	-78.784	1327.1	1
3/11/1997	12:00:00	313.373	0.187583813	-0.040735331	0.144051916	-0.779698084	-0.366562154	4.7807	-2.798	-148.193	1107.7	-7.856	-112.137	1096	-12.125	-90.857	1179.1	-15.819	-78.494	1272.5	1
3/11/1997	18:00:00	313.449	0.263140756	0.035276344	0.149944773	-0.781394513	-0.36660676	5.8861	-1.292	-148.348	1295.3	-5.685	-111.267	886.5	-10.648	-90.094	898.8	-17.948	-77.648	1195.8	1
3/12/1997	0:00:00	313.587	0.400643866	0.173294932	0.15583763	-0.783090942	-0.366651366	5.245	-3.815	-150.855	984.5	-10.011	-113.275	913.2	-12.904	-92.805	1219	-13.944	-79.11	1299.1	1
3/12/1997	6:00:00	313.7	0.513146972	0.286319409	0.161730487	-0.78478737	-0.366695971	6.9108	-1.491	-150.781	1188.9	-4.277	-111.393	944.5	-8.448	-92.906	945.6	-16.604	-77.746	1228.7	1
3/12/1997	12:00:00	313.652	0.464760495	0.238342573	0.167623344	-0.786483799	-0.366740577	10.231	-0.952	-153.317	816.2	-0.293	-114.634	1023.6	0.787	-97.287	1117.8	10.245	-82.919	968	0
3/12/1997	18:00:00	313.359	0.17115317	-0.054613632	0.173516201	-0.788180227	-0.366785183	8.3559	-1.45	-154.148	696.9	-0.326	-116.265	974.2	-1.014	-97.855	1181.9	7.159	-82.489	762.1	0
3/13/1997	0:00:00	313.118	-0.070345118	-0.295570856	0.179409058	-0.789876656	-0.366829789	7.1837	-1.057	-154.139	838	-0.745	-115.804	1134.8	-2.5	-97.08	995.3	-14.204	-78.128	523	1
3/13/1997	6:00:00	313.056	-0.13284203	-0.357521964	0.185301916	-0.791573084	-0.366874395	12.0937	-1.676	-157.045	707.2	0.564	-119.238	1105.8	-0.562	-99.323	1042	-5.011	-81.337	733.3	0
3/13/1997	12:00:00	313.218	0.02860584	-0.195460236	0.191194773	-0.793269513	-0.366919001	13.3327	-0.209	-158.317	819.7	1.392	-119.543	1314.2	2.997	-98.608	1193.2	9.679	-82.923	1031.7	0
3/13/1997	18:00:00	313.43	0.240164132	0.016594832	0.19708763	-0.794965942	-0.366963606	8.7865	-0.183	-168.221	826.3	5.934	-124.704	1374.3	9.459	-98.231	1113.2	10.613	-50.248	1605.7	0
3/14/1997	0:00:00	313.359	0.168665827	-0.054336898	0.202980487	-0.79666237	-0.367008212	6.5231	-1.041	-183.173	276.2	2.696	-137.779	1458.5	10.393	-107.899	1176.1	9.568	-60.44	1812.7	0
3/14/1997	6:00:00	313.231	0.040168897	-0.182262247	0.208873344	-0.798358799	-0.367052818	9.815	1.339	-181.607	356.1	4.652	-134.966	1376.6	9.625	-103.525	1314.8	9.078	-60.491	1698.4	0
3/14/1997	12:00:00	313.557	0.365616748	0.143828496	0.214766201	-0.800055227	-0.367097424	8.0731	2.637	-181.625	341.3	8.699	-140.167	1184.1	9.804	-121.854	1470	14.913	-99.362	579.3	0
3/14/1997	18:00:00	313.349	0.157175025	-0.064092925	0.220659058	-0.801751656	-0.36714203	5.1672	2.113	-176.062	490	7.555	-132.687	1166.7	11.687	-106.182	1145.5	14.107	-66.134	1290.7	0
3/15/1997	0:00:00	313.709	0.516676701	0.296002197	0.226551916	-0.803448084	-0.367186636	3.7034	0.005	-176.944	519.4	6.531	-135.48	1087.6	12.662	-108.919	1096.5	15.737	-105.583	934	1
3/15/1997	6:00:00	313.583	0.390179754	0.170112566	0.23397127	-0.80352873	-0.366919249	15.5786	0.162	-167.112	689.5	3.201	-129.778	1316.8	4.312	-98.522	1190.1	5.7	-80.816	920.2	1
3/15/1997	12:00:00	313.147	-0.046372415	-0.265738051	0.241390625	-0.803609375	-0.366651863	3.8829	0.708	-163.149	690.9	5.829	-129.569	1256.2	12.354	-110.943	1502.5	17.032	-97.037	825.2	0
3/15/1997	18:00:00	313.129	-0.064814154	-0.283598496	0.24880998	-0.80369002	-0.366384477	4.0511	0.114	-162.466	665.2	4.569	-130.609	1253.1	12.528	-113.424	1590	15.131	-101.394	987.8	1
3/16/1997	0:00:00	313.759	0.564742724	0.346559207	0.256229335	-0.803770665	-0.366117091	4.8171	0.484	-157.512	608.9	3.499	-127.172	1288.7	11.772	-107.333	1355.7	13.615	-82.46	1311.3	0
3/16/1997	6:00:00	313.492	0.297190541	0.079780273	0.26364869	-0.80385131	-0.365849705	12.1084	-0.385	-148.462	862.2	-0.454	-114.694	1239	0.71	-98.166	1133.1	0.799	-83.735	842.5	1
3/16/1997	12:00:00	313.63	0.434748791	0.217976525	0.271068045	-0.803931955	-0.365582319	9.2196	-0.896	-146.293	821.1	-0.435	-114.631	955.9	-3.44	-98.228	793.7	-11.916	-82.716	984.9	1
3/16/1997	18:00:00	313.606	0.410196598	0.194245795	0.278487399	-0.804012601	-0.365314932	15.4454	-1.392	-145.343	645.7	0.793	-113.198	1082.1	4.982	-100.589	755.2	11.968	-75.487	780.5	0
3/17/1997	0:00:00	313.681	0.48469962	0.269510628	0.285906754	-0.804093246	-0.365047546	7.2501	-2.215	-141.95	646.4	-2.841	-112.877	955.4	-6.274	-98.698	974.7	-10.003	-84.642	1068.1	1
3/17/1997	6:00:00	313.343	0.146201257	-0.068202671	0.293326109	-0.804173891	-0.36478016	12.8081	-3.699	-140.28	748.4	-5.41	-111.411	921.2	-12.706	-99.476	1187.8	-13.147	-90.314	1333.7	1
3/17/1997	12:00:00	313.782	0.584649049	0.371139408	0.300745464	-0.804254536	-0.364512774	14.3328	-4.746	-140.767	871.1	-5.71	-112.3	976	-12.072	-100.527	1294.7	-11.472	-90.457	1375.1	1
3/17/1997	18:00:00	313.623	0.425207279	0.212431319	0.308164819	-0.804335181	-0.364245388	7.203	-2.085	-137.821	983.2	-4.78	-109.601	1051.3	-2.028	-99.569	1054	-9.206	-83.475	901.5	1
3/18/1997	0:00:00	313.453	0.254710283	0.042778866	0.315584174	-0.804415826	-0.363978001	5.8292	-3.141	-140.661	619.5	-5.199	-112.367	882.7	-8.746	-101.994	992.2	-11.858	-90.479	1091.1	1
3/18/1997	6:00:00	313.654	0.455211903	0.244147493	0.323003529	-0.804496471	-0.363710615	8.83038	-1.22	-139.779	669	-4.394	-109.201	906.5	-2.425	-100.615	885.1	-10.26	-85.351	987.2	1
3/18/1997	12:00:00	313.928	0.728659675	0.518579159	0.330422883	-0.804577117	-0.363443229	10.1227	-0.71	-140.147	620.6	-3.592	-108.999	1011.4	-1.051	-100.51	777.9	-8.182	-84.944	853.7	1
3/18/1997	18:00:00	313.844	0.64421789	0.434941837	0.337842238	-0.804657762	-0.363175843	13.374	1.459	-138.544	698.9	1.389	-109.133	1199.6	4.848	-95.944	731.5	4.557	-85.909	863.4	1
3/19/1997	0:00:00	313.6	0.399720876	0.191368042	0.345261593	-0.804738407	-0.362908457	12.774	-1.087	-142.201	513.8	-0.926	-111.383	1077.8	0.728	-100.211	864.1	3.914	-93.16	1111.3	1
3/19/1997	6:00:00	313.657	0.456222478	0.248814526	0.352680948	-0.804819052	-0.362641071	9.8871	-1.702	-144.091	601.6	0.573	-114.438	968.1	-2.139	-104.82	689.6	-6.723	-88.112	535.3	1
3/19/1997	12:00:00	313.678	0.476670231	0.27033127	0.360100303	-0.804899697	-0.362373684	9.8922	-2.974	-146.706	563.7	-2.265	-114.96	1159	-2.137	-102.134	841.2	-7.943	-86.914	721.6	1
3/19/1997	18:00:00	313.725	0.52322843	0.317761111	0.367519658	-0.804980342	-0.362106298	9.2514	-4.46	-149.071	390.4	-2.91	-119.538	814.6	-6.703	-103.492	939.5	-13.355	-91.632	1176.3	1
3/20/1997	0:00:00	313.574	0.371731399	0.167261915	0.374939012	-0.805060988	-0.361838912	8.471	-4.467	-149.245	445.9	-3.069	-117.549	1019.3	-3.327	-103.096	830.4	-9.236	-89.471	703.5	1
3/20/1997	6:00:00	313.686	0.483232983	0.279782189	0.382358367	-0.805141633	-0.361571526	8.9092	-4.884	-149.933	611.7	-2.496	-120.398	796.4	-6.034	-102.659	877.4	-13.668	-92.453	1268.9	1
3/20/1997	12:00:00	313.516	0.312680716	0.110379504	0.389777722	-0.805222278	-0.36130414	7.9861	-5.405	-151.714	780.4	-1.899	-121.812	840.1	-5.278	-102.393	907.8	-13.111	-91.815	1151.2	1
3/20/1997	18:00:00	313.578	0.374238899	0.172872899	0.397197077	-0.805302923	-0.361036754	8.7501	-5.65	-153.572	745.7	-1.157	-121.396	947.6	-3.49	-100.537	1036.6	-8.171	-90.647	966	1
3/21/1997	0:00:00	313.545	0.340741851	0.140444246	0.404616432	-0.805383568	-0.360769367	9.0465	-5.589	-154.675	675	0.696	-122.905	956.6	-3.128	-99.236	832.3	-9.567	-91.642	891.3	1
3/21/1997	6:00:00	313.624	0.419243417	0.220034241	0.412035787	-0.805464213	-0.360501981	8.7501	-6.336	-155.873	669.2	1.101	-124.439	1030.6	-3.671	-100.277	831.4	-10.072	-93.134	937.2	1
3/21/1997	12:00:00	313.521	0.315691131	0.117707619	0.419455141	-0.805544859	-0.360234595	7.203	-6.988	-158.187	553.6	1.992	-125.679	1060.3	-2.884	-99.71	773.9	-8.682	-93.194	836.3	1
3/21/1997	18:00:00	313.267	0.061249299	-0.135739036	0.426874496	-0.805625504	-0.359967209	13.3649	-6.401	-161.412	222.7	4.42	-125.173	1032.8	3.38	-98.478	767.2	5.855	-93.691	660.6	1
3/22/1997	0:00:00	313.307	0.100697003	-0.095029342	0.434293851	-0.805706149	-0.359699823	11.8867	-6.206	-164.412	91.7	5.463	-125.131	998.4	6.327	-93.502	1215.5	15.822	-53.897	1883.6	0
3/22/1997	6:00:00	313.248	0.041255162	-0.153447394	0.441713206	-0.805786794	-0.359432436	10.8701	-6.665	-175.162	102.1	-1.83	-138.449	562.4	-4.725	-110.132	957.8	-8.596	-99.568	975.8	1
3/22/1997	12:00:00	313.008	-0.199132832	-0.392926121	0.449132561	-0.805867439	-0.35916505	25.01	-6.235	-184.081	147.6	3.241	-169.571	275.5	3.235	-140.334	1169.4	10.86	-115.408	1573.3	1
3/22/1997	18:00:00	312.541	-0.666740372	-0.859090935	0.456551916	-0.805948084	-0.358897664	49.9262	-15.256	-180.227	71.8	-1.823	-211.874	552	18.702	-212.561	1536.5	22.161	-185.433	2415.1	1
3/23/1997	0:00:00	312.353	-0.855182224	-1.046469224	0.46397127	-0.80602873	-0.358630278	13.4603	-12.749	-176.862	0	0.444	-151.061	422.6	-0.103	-118.164	1149.8	-0.767	-105.028	932.6	1
3/23/1997	6:00:00	312.591	-0.617734544	-0.80767545	0.471390625	-0.806109375	-0.358362892	69.6502	-20.698	-173.289	259.7	-20.335	-170.967	1238.6	-20.971	-155.207	1665.2	-26.612	-155.321	1546.1	1
3/23/1997	12:00:00	312.499	-0.710176404	-0.899027338	0.47880998	-0.80619002	-0.358095506	70.3527	-28.498	-171.27	1255.9	-41.322	-181.419	2485.7	-20.329	-165.547	990.6	-12.147	-158.047	845.1	1
3/23/1997	18:00:00	312.72	-0.4896735	-0.677284541	0.486229335	-0.806270665	-0.357828119	NaN	-30.917	-168.902	1689.1	-42.522	-185.188	2118.9	-49.453	-257.14	5401	-45.436	-2.8	4906.4	1
3/24/1997	0:00:00	312.567	-0.643171981	-0.829525391	0.49364869	-0.80635131	-0.357560733	20.2369	-28.258	-167.88	1706.9	-22.74	-159.348	85.6	-4.52	-140.659	486	-0.963	-116.827	770	1
3/24/1997	6:00:00	312.813	-0.397669087	-0.582754346	0.501068045	-0.806431955	-0.357293347	45.2621	-26.49	-166.625	1616.2	-17.76	-165.609	823	-1.343	-181.199	359.5	0.807	-132.444	1641.1	1
3/24/1997	12:00:00	312.546	-0.665110961	-0.849057444	0.508487399	-0.806512601	-0.357025961	30.6188	-25.259	-164.782	1437.2	-4.521	-172.736	659.5	-0.694	-151.844	1563.3	3.367	-117.37	1667.6	1
3/24/1997	18:00:00	312.749	-0.46266331	-0.645171337	0.515906754	-0.806593246	-0.356758575	72.9682	-24.166	-163.486	1179.8	-23.185	-173.137	911.1	-22.884	-156.571	1326.7	-35.57	-154.048	2237.4	1
3/25/1997	0:00:00	312.57	-0.642161809	-0.823357607	0.523326109	-0.806673891	-0.356491189	13.1828	-20.997	-165.382	1204.3	-2.736	-151.542	673.8	-0.762	-117.551	1163.2	-0.483	-99.615	1124.2	1
3/25/1997	6:00:00	312.741	-0.471658932	-0.651533148	0.530745464	-0.806754536	-0.356223802	15.0533	-20.32	-164.115	997.7	-4.886	-152.596	796.2	-2.934	-118.222	1152.8	-1.513	-101.073	1109.9	1
3/25/1997	12:00:00	312.699	-0.514100822	-0.692789618	0.538164819	-0.806835181	-0.355956416	22.2961	-20.303	-161.464	727.9	-9.028	-154.992	576	-7.127	-127.261	1075.5	-10.876	-102.489	1364.5	1
3/25/1997	18:00:00	312.531	-0.68265319	-0.859846353	0.545584174	-0.806915826	-0.35568903	18.8509	-21.07	-158.578	627.8	-10.924	-151.387	491.4	-8.998	-122.081	1014.8	-12.159	-100.022	1264.4	1
3/26/1997	0:00:00	312.801	-0.413151707	-0.588982111	0.553003529	-0.806996471	-0.355421644	19.7308	-21.645	-157.722	861	-9.398	-153.445	715.8	-3.476	-121.825	1024.9	-3.876	-101.741	1105.4	1
3/26/1997	6:00:00	312.772	-0.442648847	-0.617108297	0.560422883	-0.807077117	-0.355154258	29.2785	-25.237	-152.117	918.5	-11.329	-159.535	211.1	-8.76	-132.946	695.6	-12.175	-104.688	1099.5	1
3/26/1997	12:00:00	312.573	-0.642090754	-0.815321745	0.567842238	-0.807157762	-0.354886871	22.99	-25.915	-150.892	1283.9	-9.876	-167.437	226.2	-4.733	-134.128	1122.7	-6.253	-108.122	1189.4	1
3/26/1997	18:00:00	312.674	-0.541643141	-0.713325829	0.575261593	-0.807238407	-0.354619485	31.7367	-26.22	-149.746	1577.9	-20.596	-178.752	936.2	4.147	-185.65	565	8.895	-151.336	1227.4	1
3/27/1997	0:00:00	312.778	-0.438141676	-0.608415144	0.582680948	-0.807319052	-0.354352099	23.5355	-25.712	-149.735	1577.5	-9.945	-174.386	234.2	-2.439	-137.417	749.6	-5.407	-108.954	964.8	1
3/27/1997	6:00:00	312.604	-0.612583593	-0.781598686	0.590100303	-0.807399697	-0.354084713	40.7784	-26.126	-149.389	1504.2	-33.689	-166.962	1338.4	-12.683	-148.854	116	-5.182	-131.421	908.4	1
3/27/1997	12:00:00	312.82	-0.397080755	-0.564670063	0.597519658	-0.807480342	-0.353817327	93.5105	-26.301	-150.056	1479.3	-35.581	-164.044	1508.5	-41.517	-174.334	2822.1	-3.756	-162.902	1150.9	1
3/27/1997	18:00:00	312.836	-0.381633162	-0.547626004	0.604939012	-0.807560988	-0.353549941	54.2714	-25.997	-151.91	1417.1	-33.225	-166.081	860.8	-16.247	-147.971	291.8	-9.641	-135.568	36.9	1
3/28/1997	0:00:00	312.717	-0.501131714	-0.665672945	0.612358367	-0.807641633	-0.353282554	44.0226	-26.419	-153.61	1421.8	-25.801	-168.484	799.6	-3.15	-200.892	0	17.881	-193.936	1208.2	1
3/28/1997	6:00:00	312.655	-0.56362889	-0.726712589	0.619777722	-0.807722278	-0.353015168	26.8154	-26.984	-155.02	1625.5	-17.21	-163.656	442.2	-6.718	-143.381	862.9	-7.804	-116.989	1179.7	1
3/28/1997	12:00:00	312.748	-0.471070827	-0.632850813	0.627197077	-0.807802923	-0.352747782	67.2546	-27.603	-155.932	1456.8	-35.434	-163.457	1409.3	-19.781	-154.73	295.9	-5.964	-139.101	667.7	1
3/28/1997	18:00:00	312.482	-0.737623254	-0.897763119	0.634616432	-0.807883568	-0.352480396	44.4324	-27.29	-157.634	1287.9	-29.848	-163.096	1309.1	-3.412	-175.827	170.7	2.031	-167.595	920.4	1
3/29/1997	0:00:00	312.716	-0.504121824	-0.662771753	0.642035787	-0.807964213	-0.35221301	NaN	-29.16	-158.846	1719.7	-41.273	-164.992	3512.7	-58.475	-267.736	4274.7	-43.704	-17.649	1166.1	0
3/29/1997	6:00:00	312.997	-0.223619017	-0.380774212	0.649455141	-0.808044859	-0.351945624	NaN	-29.091	-159.014	1409.5	-39.71	-158.37	2447.7	-51.324	-236.372	3336.9	-73.11	-358.321	2235.8	1
3/29/1997	12:00:00	312.738	-0.48306097	-0.638880233	0.656874496	-0.808125504	-0.351678237	NaN	-28.125	-160.164	1322.1	-39.988	-155.112	2354.4	-41.584	-213.692	1968.4	-42.682	-337.403	2624.9	0
3/29/1997	18:00:00	312.681	-0.540668661	-0.694640171	0.664293851	-0.808206149	-0.351410851	89.9858	-28.431	-160.536	1057.7	-37.733	-153.223	1885.3	-39.432	-179.661	1772.7	-49.069	-212.912	3992.5	1
3/30/1997	0:00:00	312.878	-0.344112004	-0.496727808	0.671713206	-0.808286794	-0.351143465	NaN	-25.352	-161.203	1200.5	-39.806	-150.686	2457.6	-47.216	-215.165	3160.5	-49.28	-15.087	1050.7	1
3/30/1997	6:00:00	312.616	-0.60666446	-0.757582143	0.679132561	-0.808367439	-0.350876079	97.0054	-24.33	-160.926	1078.9	-36.227	-149.35	2072	-41.557	-197.222	2488.3	-35.272	-308.682	1808.5	1
3/30/1997	12:00:00	312.615	-0.608106429	-0.757658826	0.686551916	-0.808448084	-0.350608693	91.4014	-23.611	-160.359	919.4	-32.199	-148.937	1658.9	-39.478	-177.742	1697.9	-44.301	-189.783	2523.1	0
3/30/1997	18:00:00	312.866	-0.357603649	-0.505613123	0.69397127	-0.80852873	-0.350341306	92.4524	-23.313	-160.237	893.2	-30.147	-148.477	1534.4	-37.4	-171.675	1600.8	-59.507	-207.086	6466.8	1
3/31/1997	0:00:00	312.763	-0.461100873	-0.607560284	0.701390625	-0.808609375	-0.35007392	NaN	-21.423	-163.394	1350.2	-36.785	-152.872	2952.9	-49.528	-248.418	4657.8	-60.532	-352.436	7136.5	1
3/31/1997	6:00:00	312.576	-0.648598101	-0.793500562	0.70880998	-0.80869002	-0.349806534	NaN	-21.103	-162.666	1240.8	-35.712	-144.693	2396.2	-50.64	-248.608	5570.2	-42.631	-357.614	1899.7	1
3/31/1997	12:00:00	312.882	-0.343041466	-0.486550044	0.716229335	-0.808770665	-0.349539148	90.4076	-21.56	-161.341	1133.9	-28.157	-145.036	1649.5	-37.06	-167.043	1404.4	-35.306	-182.499	1844	1
3/31/1997	18:00:00	312.731	-0.494593952	-0.636358492	0.72364869	-0.80885131	-0.349271762	82.2081	-21.448	-161.45	1069.1	-27.225	-145.456	1867.9	-33.747	-170.191	1752.5	-6.212	-159.794	892.2	1
4/1/1997	0:00:00	312.853	-0.373091193	-0.513279623	0.731068045	-0.808931955	-0.349004376	75.2743	-22.629	-158.702	1386.9	-24.199	-141.755	603.1	-25.115	-154.525	772.4	-14.634	-139.266	902	1
4/1/1997	6:00:00	313.079	-0.147588439	-0.286194884	0.738487399	-0.809012601	-0.348736989	71.0414	-21.701	-160.714	1211.8	-25.515	-140.142	788.1	-21.723	-139.203	851.4	-29.18	-132.731	1504.1	1
4/1/1997	12:00:00	312.819	-0.40803182	-0.545222914	0.745906754	-0.809093246	-0.348469603	87.8659	-22.15	-162.216	1109.8	-28.641	-143.984	1805.1	-36.459	-162.914	1646.5	-45.778	-170.699	3042.5	1
4/1/1997	18:00:00	312.861	-0.366584325	-0.502005759	0.753326109	-0.809173891	-0.348202217	NaN	-23.312	-162.666	1015.2	-32.484	-146.283	1830	-56.187	-221.248	6990.1	-64.783	-61.553	6823.3	1
4/2/1997	0:00:00	313.055	-0.173081584	-0.306904916	0.760745464	-0.809254536	-0.347934831	31.0225	-25.588	-155.323	1047.6	-20.372	-131.111	982.6	-10.621	-129.885	998.9	-15.617	-93.518	1344.5	1
4/2/1997	6:00:00	312.845	-0.383578847	-0.515799217	0.768164819	-0.809335181	-0.347667445	39.0913	-26.232	-156.95	827.9	-24.388	-133.041	814.7	-12.427	-132.323	664.5	-14.429	-95.749	883.5	1
4/2/1997	12:00:00	312.945	-0.284022244	-0.414809413	0.775584174	-0.809415826	-0.347400059	25.4312	-26.918	-153.817	633.5	-20.697	-133.774	1088.5	-10.787	-124.363	918.6	-10.599	-95.341	1234.4	1
4/2/1997	18:00:00	312.612	-0.617574769	-0.746571162	0.783003529	-0.809496471	-0.347132672	70.9039	-27.526	-153.22	587.6	-25.828	-145.37	51.3	-22.889	-131.065	632.4	-29.932	-130.886	1445.2	1
4/3/1997	0:00:00	312.753	-0.477072045	-0.604452403	0.790422883	-0.809577117	-0.346865286	24.4492	-24.942	-149.491	732.4	-0.767	-149.868	490.1	5.228	-124.879	959.1	13.858	-107.449	569.4	1
4/3/1997	6:00:00	312.588	-0.642569326	-0.768329802	0.797842238	-0.809657762	-0.3465979	23.0038	-25.479	-149.681	499.2	-1.124	-146.988	542.8	4.266	-124.959	1007.4	12.773	-106.386	412.3	1
4/3/1997	12:00:00	313.064	-0.167012739	-0.291325781	0.805261593	-0.809738407	-0.346330514	23.8689	-25.596	-150.207	385.7	-0.83	-143.451	1196.3	-5.371	-127.042	1169.3	-1.484	-112.614	1466.2	1
4/3/1997	18:00:00	312.754	-0.477565283	-0.600070942	0.812680948	-0.809819052	-0.346063128	23.8689	-26.165	-151.142	342.8	-3.152	-143.531	1213.1	-5.867	-127.538	1149.2	-2.686	-113.009	1277.1	1
4/4/1997	0:00:00	313.111	-0.121062577	-0.241938324	0.820100303	-0.809899697	-0.345795741	17.1914	-22.467	-151.879	755.5	1.079	-145.677	595.3	6.473	-126.554	999	13.509	-113.525	897.6	1
4/4/1997	6:00:00	312.947	-0.285559876	-0.404802877	0.827519658	-0.809980342	-0.345528355	6.9939	-23.622	-153.474	359	-5.208	-160.552	0	8.059	-137.275	1040.1	11.324	-119.307	911.3	1
4/4/1997	12:00:00	313.122	-0.111003304	-0.228788256	0.834939012	-0.810060988	-0.345260969	6.7804	-22.982	-153.902	475	-5.852	-159.832	37.9	8.841	-138.868	920.7	11.75	-122.505	864.6	1
4/4/1997	18:00:00	313.162	-0.071555868	-0.187521338	0.842358367	-0.810141633	-0.344993583	21.62	-22.632	-154.424	482.8	-4.955	-156.957	36.5	5.344	-134.011	837.4	13.076	-115.322	596.3	1
4/5/1997	0:00:00	312.76	-0.47405318	-0.588378917	0.849777722	-0.810222278	-0.344726197	25.3137	-21.801	-155.201	441.9	-5.445	-155.51	25.3	4.781	-133.062	835.4	12.573	-111.839	690	1
4/5/1997	6:00:00	313.008	-0.226550496	-0.339234682	0.857197077	-0.810302923	-0.344458811	21.8796	-21.081	-156.409	604.4	-5.535	-156.491	134.1	5.576	-133.924	881.7	13.283	-118.998	812.7	1
4/5/1997	12:00:00	312.635	-0.59999394	-0.71121308	0.864616432	-0.810383568	-0.344191424	12.0057	-21.155	-156.533	517.1	-5.406	-153.855	207.6	7.092	-133.158	846.4	13.895	-121.991	1143.7	1
4/5/1997	18:00:00	313.2	-0.035601781	-0.144811062	0.872035787	-0.810464213	-0.343924038	25.9167	-22.299	-156.506	549.8	-6.809	-151.139	163.5	4.037	-132.151	560.2	15.113	-120.122	976.2	1
4/6/1997	0:00:00	313.013	-0.222933334	-0.33104565	0.879455141	-0.810544859	-0.343656652	24.546	-19.626	-159.647	758.2	-7.567	-157.973	176.9	4.346	-135.204	880.5	10.76	-113.076	940.9	1
4/6/1997	6:00:00	312.804	-0.432706965	-0.538258333	0.886874496	-0.810625504	-0.343389266	24.3062	-19.132	-160.607	470.9	-8.326	-156.735	310.7	4.982	-136.492	814.5	13.627	-119.571	1047.2	1
4/6/1997	12:00:00	313.212	-0.025038524	-0.129491941	0.894293851	-0.810706149	-0.34312188	74.9416	-13.889	-164.242	528.7	-22.254	-153.577	873.8	-24.153	-143.71	951.7	-19.096	-156.106	220.5	1
4/6/1997	18:00:00	313.139	-0.098535867	-0.201342129	0.901713206	-0.810786794	-0.342854494	24.4362	-10.742	-164.736	362.9	-0.694	-162.903	554.4	4.932	-150.011	1001.1	9.557	-121.549	1145.9	1
4/7/1997	0:00:00	313.163	-0.075034595	-0.176189082	0.909132561	-0.810867439	-0.342587107	28.2515	-11.977	-164.584	0	-2.983	-161.334	264.7	4.329	-147.013	645.4	12.383	-122.57	1094.7	1
4/7/1997	6:00:00	312.862	-0.376531947	-0.47603944	0.916551916	-0.810948084	-0.342319721	28.6616	-10.708	-164.401	0	-1.035	-156.76	383.1	3.423	-130.453	1171.2	6.293	-114.258	1108.9	1
4/7/1997	12:00:00	312.908	-0.330974041	-0.429017919	0.92397127	-0.81102873	-0.342052335	28.6616	-11.717	-163.787	111.9	-1.125	-156.153	297.9	3.499	-130.208	1043.8	7.215	-116.489	870	1
4/7/1997	18:00:00	312.944	-0.295526663	-0.391741805	0.931390625	-0.811109375	-0.341784949	20.6868	-10.643	-163.061	217	1.262	-148.358	439.9	5.033	-119.623	1054.6	5.176	-111.623	593.4	1
4/8/1997	0:00:00	312.65	-0.590025409	-0.684591132	0.93880998	-0.81119002	-0.341517563	16.7646	-10.245	-161.782	339.8	2.68	-145.303	601.3	3.854	-117.435	1305.6	3.506	-112.973	915	1
4/8/1997	6:00:00	312.898	-0.342522778	-0.435444873	0.946229335	-0.811270665	-0.341250176	19.7818	-11.963	-162.467	685.7	0.099	-151.228	687.7	3.839	-119.879	1443.4	3.479	-114.182	1068	1
4/8/1997	12:00:00	312.487	-0.753964887	-0.84542721	0.95364869	-0.81135131	-0.34098279	25.3047	-22.01	-159.686	509.5	-16.729	-150.149	1027.8	-1.592	-138.976	1143.7	-2.714	-124.845	1244.1	1
4/8/1997	18:00:00	312.81	-0.431517529	-0.521157044	0.961068045	-0.811431955	-0.340715404	36.4886	-24.413	-159.926	396.7	-29.668	-154.25	633.1	-10.545	-148.566	221.1	-2.863	-138.485	1029.2	1
4/9/1997	0:00:00	312.916	-0.326016293	-0.414012814	0.968487399	-0.811512601	-0.340448018	31.9284	-21.611	-163.149	1023.1	-28.557	-152.944	882	-0.909	-148.641	1019.1	-3.285	-129.389	1346.6	1
4/9/1997	6:00:00	312.96	-0.282513679	-0.368873994	0.975906754	-0.811593246	-0.340180632	NaN	-22.207	-166.345	1641.6	-28.048	-173.645	2096.4	-56.029	-223.279	3888.2	-54.971	-341.588	1911.7	1
4/9/1997	12:00:00	312.749	-0.493955804	-0.578863795	0.983326109	-0.811673891	-0.339913246	40.894	-22.165	-162.274	1072.1	-27.666	-157.765	1078.9	-11.114	-155.133	843	0.031	-139.107	1413.7	1
4/9/1997	18:00:00	312.605	-0.638508466	-0.721604085	0.990745464	-0.811754536	-0.339645859	28.6554	-22.618	-161.284	1133.9	-28.07	-156.801	861.1	-7.256	-150.116	520.2	1.024	-130.856	1064.1	1
4/10/1997	0:00:00	312.75	-0.494007247	-0.575470366	0.998164819	-0.811835181	-0.339378473	32.1113	-22.905	-159.882	1082.2	-27.162	-151.86	976	-9.535	-139.544	12.9	-3.693	-129.637	308.2	1
4/10/1997	6:00:00	312.728	-0.516504651	-0.596343044	1.005584174	-0.811915826	-0.339111087	20.7456	-21.125	-161.532	1474.6	-25.287	-152.521	1081.7	-3.394	-139.299	1121	1.849	-121.832	1168.8	1
4/10/1997	12:00:00	312.652	-0.592946792	-0.671343914	1.013003529	-0.811996471	-0.338843701	20.4934	-22.06	-160.169	1358.5	-25.671	-153.074	1007.2	-4.779	-139.381	1190.1	2.92	-120.694	1266.5	1
4/10/1997	18:00:00	312.555	-0.690500855	-0.767096063	1.020422883	-0.812077117	-0.338576315	35.5893	-22.542	-159.019	1072	-27.911	-158.289	768.3	-10.458	-147.616	309.4	-0.122	-139.686	854.2	1
4/11/1997	0:00:00	313.03	-0.215998272	-0.290980029	1.027842238	-0.812157762	-0.338308928	27.7148	-17.91	-157.459	358.5	-5.005	-160.49	241.7	1.209	-134.495	587.3	5.597	-114.037	853.2	1
4/11/1997	6:00:00	312.567	-0.679440424	-0.752991571	1.035261593	-0.812238407	-0.338041542	30.8358	-20.31	-157.423	420.9	-15.199	-158.56	174	-2.774	-155.139	386	6.308	-134.129	926.2	1
4/11/1997	12:00:00	313.442	0.19506215	0.123116193	1.042680948	-0.812319052	-0.337774156	67.2546	-19.113	-157.432	305.7	-16.034	-160.689	468.4	-19.934	-154.485	704.9	-25.366	-144.742	1112.7	1
4/11/1997	18:00:00	313.1	-0.147491932	-0.217655478	1.050100303	-0.812399697	-0.33750677	26.2393	-17.369	-157.276	163.9	-8.033	-161.623	212.7	1.211	-139.826	845.7	4.772	-114.116	845.6	1
4/12/1997	0:00:00	313.295	0.047010633	-0.021558041	1.057519658	-0.812480342	-0.337239384	15.0533	-14.621	-157.998	392.6	-7.112	-145.794	678	-2.405	-118.218	1342.6	-11.59	-94.577	1349.2	1
4/12/1997	6:00:00	313.071	-0.177486807	-0.244465884	1.064939012	-0.812560988	-0.336971998	14.388	-13.128	-158.367	954.1	-9.205	-139.997	1139.8	0.957	-118.121	1373.3	-0.763	-99.133	1423.1	1
4/12/1997	12:00:00	313.074	-0.174928979	-0.240499714	1.072358367	-0.812641633	-0.336704611	14.9747	-11.004	-159.619	548.3	-7.947	-139.495	910.9	-0.595	-120.316	938.6	-12.272	-93.872	1307	1
4/12/1997	18:00:00	313.403	0.153572192	0.089584776	1.079777722	-0.812722278	-0.336437225	16.8899	-7.842	-160.634	443.5	-5.903	-138.655	655.7	3.151	-116.419	1063.8	1.324	-102.936	841.7	1
4/13/1997	0:00:00	313.274	0.024019467	-0.038220643	1.087197077	-0.812802923	-0.336169839	14.0987	-6.359	-160.775	88.6	-6.346	-138.717	380.3	0.346	-117.132	823.7	-2.555	-97.011	865.3	1
4/13/1997	6:00:00	313.125	-0.125422717	-0.186270556	1.094616432	-0.812883568	-0.335902453	10.2645	-4.911	-159.159	775.4	-4.432	-129.847	1102.3	-4.812	-109.288	1362.1	-3.094	-93.826	1394.9	1
4/13/1997	12:00:00	313.494	0.243024549	0.183909789	1.102035787	-0.812964213	-0.335635067	12.7812	-5.869	-159.856	678.3	-4.731	-131.939	1163.4	-6.057	-109.551	1319.6	-5.414	-94.712	1435.6	1
4/13/1997	18:00:00	313.166	-0.085472917	-0.143035067	1.109455141	-0.813044859	-0.335367681	9.6193	-6.126	-159.707	719	-2.713	-131.01	1409.8	-5.69	-108.609	1398.3	-0.151	-96.893	1546.7	1
4/14/1997	0:00:00	313.323	0.071029613	0.015013024	1.116874496	-0.813125504	-0.335100294	8.7693	-5.642	-158.964	658.5	-0.573	-130.114	1309.6	-5.23	-106.479	1460.2	1.624	-98.38	1545.3	1
4/14/1997	6:00:00	313.34	0.087530757	0.03305669	1.124293851	-0.813206149	-0.334832908	11.5922	-5.511	-158.731	491.1	1.399	-131.898	1279.8	0.113	-107.734	1470.3	6.699	-94.188	1454.9	1
4/14/1997	12:00:00	313.442	0.189088553	0.135975475	1.131713206	-0.813286794	-0.334565522	11.5501	-5.909	-158.881	586.3	1.474	-132.685	1370.7	0.542	-108.096	1573.7	6.339	-92.13	1640	1
4/14/1997	18:00:00	313.401	0.147535794	0.096115286	1.139132561	-0.813367439	-0.334298136	15.8568	-6.225	-158.597	454.9	1.894	-133.349	1337.7	2.193	-108.254	1548	5.294	-89.84	1499.6	1
4/15/1997	0:00:00	313.43	0.176038307	0.126132611	1.146551916	-0.813448084	-0.33403075	15.8568	-6.269	-158.78	364.9	1.912	-133.652	1274.7	2.808	-108.784	1583.4	5	-89.251	1588.3	1
4/15/1997	6:00:00	313.101	-0.153460568	-0.20184276	1.151801916	-0.810281418	-0.333442556	14.7641	-7.08	-157.372	476.7	0.697	-132.178	1329.3	-0.812	-108.875	1498.1	4.533	-97.884	1569.6	1
4/15/1997	12:00:00	313.071	-0.183902786	-0.230920419	1.157051916	-0.807114751	-0.332854363	14.1737	-8.715	-156.462	5.2	0.054	-134.268	1277.9	-1.467	-109.352	1408.3	2.674	-100.238	1437.7	1
4/15/1997	18:00:00	313.229	-0.026455565	-0.071749284	1.162301916	-0.803948084	-0.332266169	9.4443	-9.598	-155.569	139.7	-1.977	-134.429	1199.9	-3.863	-106.19	1234.3	-7.204	-95.975	1493	1
4/16/1997	0:00:00	313.241	-0.01495307	-0.058678344	1.167551916	-0.800781418	-0.331677975	9.2054	-10.375	-154.476	109.3	-4.398	-135.611	650.9	-4.544	-104.634	1102.2	-6.578	-93.838	1441.3	1
4/16/1997	6:00:00	313.276	0.019548038	-0.02258871	1.172801916	-0.797614751	-0.331089782	15.03	-10.77	-153.762	140.3	-6.349	-138.021	568.9	-9.502	-108.906	1047.8	-11.832	-90.053	1348.4	1
4/16/1997	12:00:00	313.055	-0.201894197	-0.242609962	1.178051916	-0.794448084	-0.330501588	11.0595	-11.904	-152.891	383.5	-7.041	-138.085	907.6	-6.694	-108.503	1143.7	-9.607	-93.213	1450.4	1
4/16/1997	18:00:00	313.179	-0.078446995	-0.117369922	1.183301916	-0.791281418	-0.329913395	13.9274	-13.068	-152.316	286.3	-8.23	-138.551	687.7	-7.087	-109.901	1246	-9.927	-94.363	1485.3	1
4/17/1997	0:00:00	313.338	0.080055482	0.042761507	1.188551916	-0.788114751	-0.329325201	23.1859	-13.562	-150.351	380.1	-12.238	-133.489	108.9	-15.332	-100.825	788.8	-25.571	-78.643	1284	1
4/17/1997	6:00:00	312.995	-0.263443427	-0.299089652	1.193801916	-0.784948084	-0.328737008	17.0949	-11.074	-146.479	1047.9	-12.89	-125.193	1521.5	-12.866	-102.067	1604.7	-21.971	-80.409	2031.4	1
4/17/1997	12:00:00	312.999	-0.259885677	-0.294059637	1.199051916	-0.781781418	-0.328148814	36.6721	-13.502	-149.006	505.5	-15.523	-126.717	1111.3	-18.511	-102.107	1387.6	-29.301	-82.945	1597	1
4/17/1997	18:00:00	312.833	-0.426438495	-0.458757117	1.204301916	-0.778614751	-0.327560621	38.954	-13.819	-148.822	453.1	-15.537	-126.436	842.2	-18.46	-104.533	1082.5	-24.462	-82.51	719.4	1
4/18/1997	0:00:00	313.213	-0.046936035	-0.077570981	1.209551916	-0.775448084	-0.326972427	45.3448	-14.273	-148.902	485.1	-15.19	-126.116	934.9	-18.439	-109.354	1237	-22.668	-85.158	1091.7	1
4/18/1997	6:00:00	313.006	-0.25443358	-0.28337208	1.214801916	-0.772281418	-0.326384234	49.8782	-14.289	-150.449	517.9	-15.317	-127.776	837.7	-19.152	-111.463	1183.8	-22.533	-88.293	924.4	1
4/18/1997	12:00:00	312.768	-0.492987795	-0.520022051	1.220051916	-0.769114751	-0.32579604	48.5048	-14.121	-151.902	498.6	-14.216	-128.408	1096.5	-18.872	-112.367	1467.2	-21.849	-86.579	1380.5	1
4/18/1997	18:00:00	313.011	-0.250430065	-0.275934015	1.225301916	-0.765948084	-0.325207846	45.3448	-12.938	-152.267	204.7	-13.09	-130.183	887.2	-18.131	-109.02	1505.1	-29.003	-82.966	1717.1	1
4/19/1997	0:00:00	313.098	-0.163927624	-0.187698954	1.230551916	-0.762781418	-0.324619653	24.6436	-11.115	-154.576	658.1	-9.273	-134.64	959.6	-9.344	-112.834	1501.1	-10.749	-96.503	1443.3	1
4/19/1997	6:00:00	313.273	0.010574814	-0.011452573	1.235801916	-0.759614751	-0.324031459	30.8786	-11.193	-157.624	538.6	-10.899	-138.124	971	-11.67	-112.798	1432.5	-15.963	-88.572	1750.9	1
4/19/1997	12:00:00	313.344	0.081186436	0.06052793	1.241051916	-0.756448084	-0.323443266	45.0855	-10.643	-160.728	755.6	-14.278	-142.008	351.1	-15.92	-115.008	1343.2	-22.402	-85.66	1888.3	1
4/19/1997	18:00:00	313.052	-0.211421706	-0.229923759	1.246301916	-0.753281418	-0.322855072	22.2961	-10.244	-166.829	385.6	-10.879	-149.223	420.1	-7.699	-127.471	1347.4	-7.775	-99.15	1408.6	1
4/20/1997	0:00:00	313.105	-0.158863996	-0.175788073	1.251551916	-0.750114751	-0.322266879	23.1939	-9.184	-171.016	132.6	-6.497	-154.49	358.1	-0.898	-129.235	1194.5	-4.634	-104.901	1155	1
4/20/1997	6:00:00	313.168	-0.096416862	-0.111357477	1.256801916	-0.746948084	-0.321678685	26.023	-7.178	-176.701	337.4	-4.114	-163.233	8.4	3.01	-138.24	1068.6	7.303	-109.6	1401.1	1
4/20/1997	12:00:00	313.053	-0.211859159	-0.22520452	1.262051916	-0.743781418	-0.321090492	27.3933	-5.074	-178.819	554.9	-3.93	-159.916	609.4	0.281	-131.424	1639.7	-2.633	-107.825	1677.6	1
4/20/1997	18:00:00	313.151	-0.114412036	-0.125753138	1.267301916	-0.740614751	-0.320502298	27.3586	-4.848	-180.078	378.6	-3.522	-162.012	493.5	0.938	-133.464	1401.4	-0.996	-109.825	1569.3	1
4/21/1997	0:00:00	313.202	-0.063909629	-0.073437598	1.272551916	-0.737448084	-0.319914105	29.7182	-3.57	-182.173	848.1	-0.842	-163.347	991.1	2.75	-142.241	1618	4.514	-113.774	1868	1
4/21/1997	6:00:00	313.34	0.073591391	0.065890062	1.277801916	-0.734281418	-0.319325911	31.0226	-3.471	-183.503	777.9	0.081	-170.744	863.5	-0.271	-149.739	1230	0.001	-116.422	1826.6	1
4/21/1997	12:00:00	313.067	-0.1999615	-0.205629384	1.283051916	-0.731114751	-0.318737717	29.3158	-4.88	-183.546	651.9	-2.968	-165.646	776.5	2.667	-138.274	1431.6	3.214	-115.273	1799.3	1
4/21/1997	18:00:00	313.355	0.087596183	0.0835619	1.288301916	-0.727948084	-0.318149524	38.6561	-4.596	-185.706	963.1	0.251	-174.979	881.9	-0.095	-163.215	896.6	-0.078	-125.68	1204.4	1
4/22/1997	0:00:00	313.25	-0.017901428	-0.020090979	1.293551916	-0.724781418	-0.31756133	28.9995	-6.245	-184.057	544.4	-3.952	-168.242	278.1	3.184	-146.227	813.5	10.173	-119.292	963.2	1
4/22/1997	6:00:00	313.072	-0.196400426	-0.1967331	1.298801916	-0.721614751	-0.316973137	30.3032	-7.783	-182.015	450.8	-5.237	-163.826	66.3	1.385	-146.695	661.4	8.403	-120.646	1111.1	1
4/22/1997	12:00:00	313.026	-0.242953337	-0.241220759	1.304051916	-0.718448084	-0.316384943	25.9007	-9.837	-177.563	484.9	-9.816	-158.281	318.1	-7.205	-141.071	693.2	-7.063	-113.708	1217.1	1
4/22/1997	18:00:00	313.229	-0.04039567	-0.037005329	1.309301916	-0.715281418	-0.31579675	39.9125	-10.187	-175.907	380.2	-10.983	-155.052	158.4	-11.685	-138.839	219.1	-15.138	-108.671	1092.1	1
4/23/1997	0:00:00	313.346	0.07610532	0.081371414	1.314551916	-0.712114751	-0.315208556	44.1445	-10.266	-175.578	255.8	-10.652	-155.158	256.6	-13.067	-136.045	585.8	-13.966	-107.074	1390.3	1
4/23/1997	6:00:00	313.366	0.095607687	0.102749892	1.319801916	-0.708948084	-0.314620363	41.7941	-10.365	-175.309	374.6	-9.483	-155.501	550.3	-12.487	-136.429	738.5	-12.959	-109.36	1570.4	1
4/23/1997	12:00:00	313.52	0.249054756	0.258287596	1.325051916	-0.705781418	-0.314032169	44.1445	-10.823	-174.679	195.4	-10.109	-156.014	658.4	-13.157	-136.702	0	-15.561	-106.576	1238.7	1
4/23/1997	18:00:00	313.184	-0.087387592	-0.076477968	1.330301916	-0.702614751	-0.313443976	46.8599	-10.893	-173.913	45.1	-9.715	-156.815	393.3	-13.144	-138.725	0	-15.04	-109.462	1389.7	1
4/24/1997	0:00:00	313.606	0.334113379	0.346918845	1.335551916	-0.699448084	-0.312855782	43.3086	-10.36	-172.592	0	-9.751	-156.503	29.9	-12.429	-139.178	0	-14.848	-110.418	1237.1	1
4/24/1997	6:00:00	313.467	0.194615729	0.209315893	1.340801916	-0.696281418	-0.312267589	40.6896	-9.415	-170.426	87.2	-10.497	-155.488	58.2	-11.256	-139.103	0	-14.127	-111.2	1204.3	1
4/24/1997	12:00:00	313.885	0.612062779	0.628872535	1.346051916	-0.693114751	-0.311679395	33.4382	-9.531	-168.643	152.7	-10.725	-153.277	226.9	-9.442	-136.867	861.6	-10.02	-113.131	1456.9	1
4/24/1997	18:00:00	313.401	0.127620415	0.146120837	1.351301916	-0.689948084	-0.311091201	23.5755	-9.634	-166.418	320.2	-7.902	-147.994	175.7	-7.11	-128.623	469.7	-6.894	-104.621	1171.9	1
4/25/1997	0:00:00	313.496	0.222121369	0.242531923	1.356551916	-0.686781418	-0.310503008	25.191	-9.929	-165.962	308.9	-6.585	-149.293	26.2	-4.83	-130.361	208.3	-4.725	-108	1006	1
4/25/1997	6:00:00	313.579	0.304623701	0.326941758	1.361801916	-0.683614751	-0.309914814	23.9223	-10.367	-164.94	366.8	-2.085	-148.666	348.3	2.125	-126.134	590.7	5.981	-110.288	399.8	1
4/25/1997	12:00:00	313.481	0.206236622	0.230039899	1.367051916	-0.680448084	-0.309326621	26.0481	-10.933	-164.657	402.1	-1.433	-149.33	426.1	3.097	-127.008	615.9	7.618	-109.529	132.1	1
4/25/1997	18:00:00	313.287	0.011628351	0.037767941	1.372301916	-0.677281418	-0.308738427	17.2916	-11.532	-164.264	312.2	-0.735	-149.537	457.4	0.703	-121.335	786.2	4.486	-99.63	916	1
4/26/1997	0:00:00	313.422	0.146129287	0.174187503	1.377551916	-0.674114751	-0.308150234	19.0897	-12.262	-161.273	222.5	-4.761	-149.501	328	-5.305	-123.938	110	-4.546	-106.672	758.6	1
4/26/1997	6:00:00	313.367	0.090631602	0.120604342	1.382801916	-0.670948084	-0.30756204	29.9381	-13.559	-159.49	134.6	-10.507	-148.572	0	-11.12	-127.958	0	-22.703	-117.938	1384	1
4/26/1997	12:00:00	313.416	0.139078613	0.171179585	1.388051916	-0.667781418	-0.306973847	17.47	-14.92	-158.206	279.7	-7.703	-149.935	962.4	-6.492	-119.242	1243.1	-4.515	-100.245	1098.9	1
4/26/1997	18:00:00	312.849	-0.428363783	-0.394559799	1.393301916	-0.664614751	-0.306385653	24.1998	-14.958	-156.726	674.5	-9.046	-150.991	797	-8.967	-126.543	277.4	-14.657	-116.109	938.6	1
4/27/1997	0:00:00	313.212	-0.065806182	-0.030299085	1.398551916	-0.661448084	-0.30579746	35.9781	-15.69	-156.584	537.5	-8.937	-155.693	356	-11.074	-132.449	34.7	-17.903	-119.085	961	1
4/27/1997	6:00:00	313.149	-0.129359185	-0.091723439	1.403801916	-0.658281418	-0.305209266	30.1119	-16.225	-155.277	632	-14.516	-186.671	184.7	4.251	-193.948	0	-0.221	-211.41	174.9	1
4/27/1997	12:00:00	313.135	-0.143802974	-0.104459492	1.409051916	-0.655114751	-0.304621072	44.4324	-16.561	-153.265	568.2	-16.915	-182.387	0	-3.595	-175.584	170.5	-2.353	-158.691	867.9	1
4/27/1997	18:00:00	313.042	-0.237355987	-0.195885531	1.414301916	-0.651948084	-0.304032879	32.3558	-14.395	-147.767	690	-13.406	-143.011	793	-11.261	-113.791	791.9	-13.414	-97.373	1501.4	1
4/28/1997	0:00:00	313.125	-0.154853704	-0.111470344	1.419551916	-0.648781418	-0.303444685	33.0921	-15.629	-150.471	759.8	-12.123	-154.32	857.2	-10.445	-131.987	1089.9	-7.471	-115.36	1304	1
4/28/1997	6:00:00	313.151	-0.129351424	-0.084056837	1.424801916	-0.645614751	-0.302856492	50.0519	-15.282	-149.317	724.7	-15.314	-154.011	674.7	-15.503	-144.553	871.1	-16.013	-124.217	1491.7	1
4/28/1997	12:00:00	313.179	-0.101905835	-0.054484767	1.430051916	-0.642448084	-0.302268298	39.9648	-17.174	-154.911	1080.8	-20.248	-174.982	1144.8	-5.74	-175.149	516.5	1.306	-157.156	1074.3	1
4/28/1997	18:00:00	313.155	-0.126348262	-0.077232397	1.435301916	-0.639281418	-0.301680105	42.2881	-16.515	-152.115	605.5	-12.234	-167.275	1.5	-13.008	-148.149	149.8	-13.356	-127	925.6	1
4/29/1997	0:00:00	312.853	-0.428845996	-0.377826104	1.440551916	-0.636114751	-0.301091911	10.8711	-13.92	-149.477	548	-11.756	-131.246	943.1	-9.619	-106.915	1842.2	-28.16	-79.636	1659.4	1
4/29/1997	6:00:00	312.995	-0.287343734	-0.234422935	1.445801916	-0.632948084	-0.300503718	30.3058	-14.911	-150.855	559.9	-13.458	-141.107	676	-10.611	-116.696	1127.6	-19.354	-87.12	1330.3	1
4/29/1997	12:00:00	313.061	-0.221898165	-0.166864081	1.451051916	-0.629781418	-0.299915524	42.7841	-15.787	-151.892	555.6	-14.246	-148.647	506.6	-13.844	-135.997	547.9	-12.775	-115.519	987	1
4/29/1997	18:00:00	313.23	-0.053340607	0.003376457	1.456301916	-0.626614751	-0.299327331	20.6792	-14.853	-152.086	613.9	-12.397	-133.193	702	-12.215	-105.344	1540.3	-24.665	-78.88	1332.1	1
4/30/1997	0:00:00	313.139	-0.144838359	-0.086231926	1.461551916	-0.623448084	-0.298739137	24.3424	-14.089	-153.052	588	-11.175	-130.646	811	-14.132	-103.76	1448.5	-23.937	-77.869	1229.7	1
4/30/1997	6:00:00	313.422	0.137663885	0.198155122	1.466801916	-0.620281418	-0.298150943	35.2149	-16.057	-154.323	608.6	-14.092	-139.013	215.3	-10.887	-113.756	1474.6	-23.629	-81.732	1350.3	1
4/30/1997	12:00:00	313.261	-0.023890565	0.03869432	1.472051916	-0.617114751	-0.29756275	32.3558	-16.467	-154.015	680.4	-13.935	-137.8	679.2	-11.353	-113.591	1523.5	-20.339	-84.172	1334.2	1
4/30/1997	18:00:00	313.144	-0.141333023	-0.077082115	1.477301916	-0.613948084	-0.296974556	34.6821	-16.42	-154.182	523.8	-14.428	-138.366	636.5	-11.396	-114.732	1444.2	-19.006	-85.656	1280.5	1
5/1/1997	0:00:00	313.146	-0.139830792	-0.073710956	1.482551916	-0.610781418	-0.296386363	29.7013	-16.308	-154.215	527.5	-15.07	-139.876	551.7	-10.674	-117.245	1472.7	-18.485	-87.357	1357.1	1
5/1/1997	6:00:00	313.183	-0.103328566	-0.03534581	1.487801916	-0.607614751	-0.295798169	28.7679	-16.085	-154.769	552.7	-14.887	-140.446	618.8	-10.818	-118.18	1693.7	-17.286	-88.825	1553.9	1
5/1/1997	12:00:00	313.264	-0.022883035	0.04716729	1.493051916	-0.604448084	-0.295209976	53.6881	-13.907	-153	540	-14.524	-134.727	845.7	-20.899	-112.329	1574.9	-30.312	-128.435	1768.9	1
5/1/1997	18:00:00	313.124	-0.163325509	-0.091631257	1.498301916	-0.601281418	-0.294621782	50.7387	-12.663	-153.059	318.4	-12.767	-130.403	639.8	-19.425	-110.257	1492.7	-37.4	-126.498	2876.3	1
5/2/1997	0:00:00	313.216	-0.071823296	0.001713663	1.503551916	-0.598114751	-0.294033589	37.1247	-12.421	-152.843	270.1	-8.473	-130.07	334.1	-14.59	-110.196	1197	-27.052	-93.491	1242.2	1
5/2/1997	6:00:00	312.559	-0.729321087	-0.653948876	1.508801916	-0.594948084	-0.293445395	42.2413	-11.499	-156.413	652.5	-11.924	-132.381	427.3	-16.064	-112.751	1398.1	-31.503	-114.783	1474.7	1
5/2/1997	12:00:00	312.636	-0.652875576	-0.575468315	1.514051916	-0.591781418	-0.292857202	102.158	-22.232	-152.604	1227.9	-32.111	-176.806	3039	-43.514	-275.178	4125.8	-62.795	-34.599	6034	0
5/2/1997	18:00:00	312.593	-0.696318065	-0.617294113	1.519301916	-0.588614751	-0.292269008	34.792	-15.69	-150.711	70.6	-12.007	-129.688	717.3	-13.073	-112.29	1396.1	-26.527	-102.601	1543.6	1
5/3/1997	0:00:00	312.856	-0.43381587	-0.352981216	1.524551916	-0.585448084	-0.291680814	47.6728	-16.658	-151.16	3.8	-16.298	-136.393	175.3	-17.492	-116.511	1225.9	-38.293	-113.068	2258.5	1
5/3/1997	6:00:00	312.821	-0.469313678	-0.386677222	1.529801916	-0.582281418	-0.291092621	30.1807	-13.16	-157.307	0	-11.421	-129.299	863.1	-10.597	-111.757	1465.6	-26.248	-94.993	1512.8	1
5/3/1997	12:00:00	312.701	-0.589868187	-0.50523564	1.535051916	-0.579114751	-0.290504427	30.8786	-14.126	-155.82	13	-13.59	-133.508	435.6	-11.082	-112.552	1263.7	-25.939	-97.977	1469.2	1
5/3/1997	18:00:00	313	-0.291310692	-0.20509383	1.540301916	-0.575948084	-0.289916234	19.8235	-11.745	-161.541	158.4	-9.044	-138.249	1059.9	-6.309	-123.337	1070.9	-6.654	-107.662	1550.6	1
5/4/1997	0:00:00	312.994	-0.2977532	-0.20995991	1.545551916	-0.572781418	-0.28932804	35.2149	-12.602	-158.869	0	-11.925	-132.084	522	-10.251	-113.102	1405.1	-24.814	-96.538	1780.1	1
5/4/1997	6:00:00	312.438	-0.854306341	-0.764553992	1.550801916	-0.569614751	-0.288739847	30.8786	-14.513	-156.792	206.3	-14.299	-133.364	518.3	-11.402	-112.229	1535.4	-24.713	-95.441	1713.3	1
5/4/1997	12:00:00	312.829	-0.463638227	-0.372716756	1.556051916	-0.566448084	-0.288151653	NaN	-27.872	-162.972	1866.2	-31.732	-179.096	2347.7	-48.371	-277.461	4313.1	-53.089	-7.798	2170.8	0
5/4/1997	18:00:00	NaN	NaN	NaN	1.561301916	-0.563281418	-0.28756346	51.2454	-18.269	-158.444	725.2	-18.537	-149.342	570.7	-14.747	-155.566	222.7	-16.551	-150.192	0	1
5/5/1997	0:00:00	NaN	NaN	NaN	1.566551916	-0.560114751	-0.286975266	34.6821	-16.192	-160.564	585.1	-14.695	-136.618	677	-11.973	-114.224	1544.9	-21.959	-96.777	1793.1	1
5/5/1997	6:00:00	NaN	NaN	NaN	1.571801916	-0.556948084	-0.286387073	35.1411	-14.977	-159.763	342.1	-15.072	-137.274	660.7	-12.325	-114.226	1537.4	-21.471	-96.631	1877.6	1
5/5/1997	12:00:00	313.524	0.229092445	0.327871889	1.577051916	-0.553781418	-0.285798879	36.2519	-15.562	-158.896	400.7	-16.197	-138.189	782	-12.586	-115.52	1638.7	-20.715	-98.659	2172.5	1
5/5/1997	18:00:00	313.234	-0.061239457	0.038668123	1.582301916	-0.550614751	-0.285210685	21.5468	-12.332	-162.327	204.6	-10.014	-141.552	621.3	-7.417	-122.358	1044.3	-17.407	-103.728	1825.8	1
5/6/1997	0:00:00	313.61	0.314261303	0.415855013	1.587551916	-0.547448084	-0.284622492	33.7733	-8.838	-162.596	314.3	-10.006	-137.937	767	-13.024	-110.482	1547.7	-19.921	-95.107	2063.2	1
5/6/1997	6:00:00	313.799	0.502763442	0.606025402	1.592801916	-0.544281418	-0.284034298	34.5881	-7.913	-160.701	355.9	-8.055	-139.42	502.1	-12.013	-112.979	1583.5	-18.417	-95.869	1948.7	1
5/6/1997	12:00:00	NaN	NaN	NaN	1.598051916	-0.541114751	-0.283446105	25.2067	-7.48	-161.571	566.7	-5.48	-136.577	1081.5	-8.583	-115.535	1617	-12.816	-105.905	1789.8	1
5/6/1997	18:00:00	NaN	NaN	NaN	1.603301916	-0.537948084	-0.282857911	31.1473	-7.184	-162.705	372.8	-6.054	-141.507	352.2	-10.262	-115.392	768.1	-15.595	-97.325	1683.5	1
5/7/1997	0:00:00	NaN	NaN	NaN	1.608551916	-0.534781418	-0.282269718	21.9839	-6.555	-163.672	245.5	-4.725	-141.174	895.3	-7.878	-117.961	1113.5	-11.612	-104.987	1514.4	1
5/7/1997	6:00:00	NaN	NaN	NaN	1.613801916	-0.531614751	-0.281681524	21.6026	-7.173	-165.522	321.7	-5.854	-145.729	204.9	-8.901	-119.83	1087.2	-12.095	-102.361	1517.6	1
5/7/1997	12:00:00	312.725	-0.573884976	-0.461985384	1.619051916	-0.528448084	-0.281093331	23.1287	-12.582	-164.244	135.1	-9.314	-150.881	924.8	-9.946	-124.063	1306.5	-11.602	-108.224	1616.9	1
5/7/1997	18:00:00	312.576	-0.723272223	-0.610145079	1.624301916	-0.525281418	-0.280505137	36.675	-17.817	-160.194	1196.4	-16.152	-147.248	485	-13.503	-127.815	799.6	-12.415	-108.589	1694.5	1
5/8/1997	0:00:00	312.698	-0.601771498	-0.487075777	1.629551916	-0.522114751	-0.279916944	39.4179	-14.693	-162.928	791.8	-10.885	-152.216	477.8	-14.558	-121.778	974.9	-17.237	-99.914	1864.5	1
5/8/1997	6:00:00	312.36	-0.940259713	-0.824045844	1.634801916	-0.518948084	-0.27932875	NaN	-21.422	-161.542	1793.4	-35.618	-177.25	2563.2	-54.427	-312.856	2479.9	-84.12	-279.081	5369.4	0
5/8/1997	12:00:00	312.471	-0.829757614	-0.712011802	1.640051916	-0.515781418	-0.278740556	NaN	-22.943	-161.958	2007.9	-59.854	-199.253	6188	-53.109	-330.446	3313.5	-53.824	-105.811	2628.1	1
5/8/1997	18:00:00	312.781	-0.52025552	-0.400994595	1.645301916	-0.512614751	-0.278152363	NaN	-22.906	-161.81	2012.9	-50.085	-206.632	1780.3	-49.119	-335.212	3267	-63.964	-97.662	4964.9	0
5/9/1997	0:00:00	312.864	-0.43775343	-0.316994583	1.650551916	-0.509448084	-0.277564169	44.3454	-15.714	-160.855	1088.6	-12.631	-155.49	288.2	-15.668	-125.883	775.9	-16.745	-103.789	1932	1
5/9/1997	6:00:00	313.013	-0.289252727	-0.167009423	1.655801916	-0.506281418	-0.276975976	100.009	-17.935	-159.668	1307.1	-32.246	-172.207	2722.3	-35.238	-262.852	3184.8	-24.452	-263.446	1778.9	0
5/9/1997	12:00:00	312.97	-0.332750646	-0.209044934	1.661051916	-0.503114751	-0.276387782	75.2563	-16.419	-160.255	1160.1	-21.213	-159.979	1724.1	-25.382	-167.695	1512.2	-23.681	-169.967	984.1	1
5/9/1997	18:00:00	312.593	-0.710248569	-0.585098724	1.666301916	-0.499948084	-0.275799589	NaN	-16.489	-161.284	1151.9	-29.863	-169.436	2643.7	-49.094	-268.407	3984.2	-54.103	-20.044	7780.5	0
5/10/1997	0:00:00	312.83	-0.473746496	-0.347171153	1.671551916	-0.496781418	-0.275211395	38.1931	-11.941	-166.459	15.2	-11.06	-159.457	464.2	-13.036	-129.892	1151.7	-12.754	-103.604	1721	1
5/10/1997	6:00:00	312.766	-0.538240278	-0.410270076	1.676801916	-0.493614751	-0.274623202	44.3656	-13.426	-165.362	24.2	-12.934	-157.833	196.2	-14.957	-133.108	765.9	-15.142	-109.745	1572.3	1
5/10/1997	12:00:00	312.911	-0.393738215	-0.264380704	1.682051916	-0.490448084	-0.274035008	50.9967	-15.093	-164.226	93.3	-18.963	-161.759	1653.7	-15.109	-139.696	939.2	-11.432	-117.36	1555	1
5/10/1997	18:00:00	313.036	-0.269237538	-0.138508665	1.687301916	-0.487281418	-0.273446815	101.436	-16.208	-163.662	267	-28.149	-165.945	2571.6	-44.434	-237.929	3280.4	-19.571	-262.478	881.7	1
5/11/1997	0:00:00	312.761	-0.544680156	-0.412752537	1.692551916	-0.484114751	-0.272858621	29.9929	-15.296	-171.934	630.9	-8.985	-163.41	227.7	-8.909	-139.223	678.5	-12.25	-112.536	1570.3	1
5/11/1997	6:00:00	313.082	-0.224233433	-0.090830076	1.697801916	-0.480948084	-0.272270427	NaN	-18.063	-167.436	916.4	-30.878	-164.421	2964.2	-50.037	-224.485	3762.9	-25.955	-279.646	1489.2	1
5/11/1997	12:00:00	312.945	-0.361786715	-0.226933298	1.703051916	-0.477781418	-0.271682234	NaN	-20.671	-166.955	1430.3	-56.818	-181.186	4616.7	-47.437	-312.092	1082.3	-38.557	-295.223	1128.1	1
5/11/1997	18:00:00	312.859	-0.448229345	-0.3122347	1.708301916	-0.474614751	-0.27109404	NaN	-24.912	-166.519	2064.4	-44.138	-189.244	1848.2	-61.366	-282.923	5286.5	-64	-346.663	5199.2	0
5/12/1997	0:00:00	312.885	-0.422727307	-0.285469118	1.713551916	-0.471448084	-0.270505847	18.5554	-9.5	-180.364	186.5	-0.203	-174.838	559.7	6.193	-157.948	1087.4	10.261	-143.229	1637.7	1
5/12/1997	6:00:00	312.838	-0.470226657	-0.331723388	1.718801916	-0.468281418	-0.269917653	NaN	-16.709	-171.258	270	-46.107	-165.144	3480.2	-49.949	-292.022	986.7	-35.784	-292.495	895.1	1
5/12/1997	12:00:00	312.861	-0.447724629	-0.308002001	1.724051916	-0.465114751	-0.26932946	98.458	-21.247	-165.378	1556.6	-47.13	-179.556	2832.7	-36.123	-252.463	2930.7	-30.861	-303.25	2751.6	0
5/12/1997	18:00:00	313.203	-0.106222604	0.034696778	1.729301916	-0.461948084	-0.268741266	NaN	-21.9	-164.116	1480.5	-53.817	-208.534	3386.7	-58.644	-301.978	6009.1	-51.776	-70.609	3237.8	1
5/13/1997	0:00:00	312.849	-0.460720585	-0.318627413	1.734551916	-0.458781418	-0.268153073	23.0451	-15.342	-171.654	947.1	-9.068	-168.811	157.8	-5.093	-152.758	212.9	-4.899	-131.444	327.5	1
5/13/1997	6:00:00	312.669	-0.641219952	-0.497973154	1.739801916	-0.455614751	-0.267564879	44.0977	-15.642	-169.317	860.8	-17.919	-162.125	1463.5	-12.441	-155.377	461.5	-14.204	-125.678	1065.4	1
5/13/1997	12:00:00	312.725	-0.585717941	-0.441344433	1.745051916	-0.452448084	-0.266976686	38.8225	-14.109	-166.958	197.6	-16.073	-160.987	1116	-11.859	-153.545	1000.7	-14.897	-121.339	1296	1
5/13/1997	18:00:00	312.84	-0.471215935	-0.325739764	1.750301916	-0.449281418	-0.266388492	74.7376	-14.597	-161.147	151.2	-18.671	-160.019	1466.3	-24.087	-163.617	2034.2	-27.141	-175.895	2861.2	1
5/14/1997	0:00:00	312.97	-0.341713932	-0.19515951	1.755551916	-0.446114751	-0.265800298	28.3203	-12.799	-167.986	614.8	-9.809	-163.832	159.6	-7.776	-151.705	548.6	-13.106	-122.415	798.5	1
5/14/1997	6:00:00	313.247	-0.065213318	0.082397478	1.760801916	-0.442948084	-0.265212105	22.7957	-12.286	-166.031	859.1	-8.609	-158.889	603.5	-0.886	-136.916	1337.7	3.11	-121.815	1399.2	1
5/14/1997	12:00:00	312.924	-0.388711324	-0.240072248	1.766051916	-0.439781418	-0.264623911	NaN	-17.192	-155.79	1028.7	-53.656	-156.438	3911.8	-49.902	-275.03	2092.8	-61.791	-11.156	4138.9	1
5/14/1997	18:00:00	313.079	-0.234209335	-0.084567471	1.771301916	-0.436614751	-0.264035718	NaN	-16.775	-155.467	723.4	-51.561	-154.796	3699.6	-46.899	-262.035	2649.6	-52.858	-346.38	4254.9	1
5/15/1997	0:00:00	313.016	-0.297707351	-0.147088538	1.776551916	-0.433448084	-0.263447524	33.4085	-12.907	-157.927	601.4	-11.206	-148.44	468.3	-11.572	-119.499	1248.7	-17.33	-87.798	1715.5	1
5/15/1997	6:00:00	313.089	-0.225206754	-0.073619679	1.777358367	-0.428125504	-0.262736151	86.0666	-14.326	-155.896	615.8	-18.019	-160.191	1429.8	-35.794	-164.574	3440.8	-54.958	-283.535	1262.4	1
5/15/1997	12:00:00	313.111	-0.203704778	-0.05115069	1.778164819	-0.422802923	-0.262024778	82.5884	-14.495	-154.492	717.5	-17.511	-161.535	1390.2	-34.28	-164.58	3519.1	-26.367	-255.458	2407.2	0
[truncated: 28,673 more rows]
